# Supplementary material for: Bone morphogenetic protein 2 (BMP2) induces growth suppression and enhances chemosensitivity of human colon cancer cells
Source: Cancer Cell Int. 2016 Sep 29;16:77. doi: 10.1186/s12935-016-0355-9 (PMC5043592; doi:10.1186/s12935-016-0355-9)
Supplement: Supplementary file 2 — 10.1186/s12935-016-0355-9 Differentiatlly expressed genes (>2.0 FC) between HCT116 LV BMP2 and HCT116 LV control cells. [file 12935_2016_355_MOESM2_ESM.xlsx]

## Sheet: up and down 2.0 FC p corr 0.02
Supplementary Table 1: Differentiatlly expressed genes (> 2.0 FC) between HCT116 LV BMP2 and HCT116 LV control cells.
ProbeName	FC ([BMP2] vs [contrl])	Log FC ([BMP2] vs [contrl])	FC (abs) ([BMP2] vs [contrl])	Regulation ([BMP2] vs [contrl])	ControlType	Description	EntrezGeneID	Go	Chromosome End Index_Avadis_	Chromosome Number_Avadis_	Chromosome Start Index_Avadis_	Chromosome Strand_Avadis_	Cytoband	GenbankAccession	GeneName	GeneSymbol	GenomicCoordinates	RefSeqAccession	UniGeneID
A_23_P326296	2.94411	1.55783	2.94411	up	FALSE	Homo sapiens U2 small nuclear RNA auxiliary factor 1-like 4 (U2AF1L4), transcript variant 2, mRNA [NM_144987]	199746	GO:0008380|GO:0006397|GO:0005737|GO:0016607|GO:0000166|GO:0003723|GO:0005681|GO:0046872	36235296	chr19	36235237	-	hs|19q13.12	NM_144987	U2 small nuclear RNA auxiliary factor 1-like 4	U2AF1L4	chr19:36235296-36235237	NM_144987	Hs.351558
A_24_P287941	-2.05847	-1.04157	2.05847	down	FALSE	Homo sapiens PSMC3 interacting protein (PSMC3IP), transcript variant 1, mRNA [NM_013290]	29893	GO:0051321|GO:0030374|GO:0006310|GO:0005634|GO:0005575|GO:0003677	40724775	chr17	40724716	-	hs|17q21.2	NM_013290	PSMC3 interacting protein	PSMC3IP	chr17:40724775-40724716	NM_013290	Hs.383019
A_23_P137543	-3.22575	-1.68963	3.22575	down	FALSE	Homo sapiens zinc finger protein 362 (ZNF362), mRNA [NM_152493]	149076	GO:0006355|GO:0005634|GO:0003677|GO:0046872|GO:0006351	33766044	chr1	33765985	+	hs|1p35.1	NM_152493	zinc finger protein 362	ZNF362	chr1:33765985-33766044	NM_152493	Hs.743358
A_23_P117852	-11.1329	-3.47676	11.1329	down	FALSE	Homo sapiens KIAA0101 (KIAA0101), transcript variant 1, mRNA [NM_014736]	9768	GO:0051297|GO:0006260|GO:0005515|GO:0048471|GO:0005737|GO:0003682|GO:0051726|GO:0005634|GO:0019985|GO:0009411|GO:0006974	64657906	chr15	64657847	-	hs|15q22.31	NM_014736	KIAA0101	KIAA0101	chr15:64657906-64657847	NM_014736	Hs.81892
A_24_P186124	-2.35751	-1.23726	2.35751	down	FALSE	Homo sapiens mitochondrial transcription termination factor 4 (MTERF4), transcript variant 1, mRNA [NM_182501]	130916	GO:0005515|GO:0006355|GO:0042255|GO:0006364|GO:0006626|GO:0006390|GO:0019843|GO:0005762|GO:0005739|GO:0007507|GO:0005737|GO:0003690|GO:0043010	242035047	chr2	242034988	-	hs|2q37.3	NM_182501	mitochondrial transcription termination factor 4	MTERF4	chr2:242035047-242034988	NM_182501	Hs.159556
A_23_P109184	2.01182	1.0085	2.01182	up	FALSE	Homo sapiens insulinoma-associated 1 (INSM1), mRNA [NM_002196]	3642	GO:0010468|GO:0003700|GO:0008285|GO:0042826|GO:0061104|GO:0045597|GO:0060290|GO:0005634|GO:0003310|GO:0071158|GO:0046872|GO:0003309|GO:0017053|GO:2000179|GO:0030332|GO:0003323|GO:0001047|GO:0000122|GO:0000978|GO:0006351|GO:0031490|GO:0001078|GO:0007049|GO:0031018|GO:0043254|GO:0042421|GO:0001933|GO:0005654|GO:0003358	20351182	chr20	20351123	+	hs|20p11.23	NM_002196	insulinoma-associated 1	INSM1	chr20:20351123-20351182	NM_002196	Hs.89584
A_23_P252981	2.04357	1.03109	2.04357	up	FALSE	Homo sapiens angiotensin I converting enzyme 2 (ACE2), mRNA [NM_021804]	59272	GO:0005515|GO:0002003|GO:0005886|GO:0046718|GO:0005615|GO:0001817|GO:0019229|GO:0042312|GO:0003081|GO:0005737|GO:0001948|GO:0001618|GO:0042127|GO:0004180|GO:0006508|GO:0008241|GO:0070062|GO:0009986|GO:0060135|GO:0050727|GO:0005576|GO:0009615|GO:0004175|GO:0002005|GO:0032800|GO:0045121|GO:0008270|GO:0016021|GO:0017046|GO:2000379|GO:0046813|GO:0044267|GO:0003051|GO:0008237	15579251	chrX	15579192	-	hs|Xp22.2	NM_021804	angiotensin I converting enzyme 2	ACE2	chrX:15579251-15579192	NM_021804	Hs.178098
A_23_P105144	2.50019	1.32204	2.50019	up	FALSE	Homo sapiens signal peptide, CUB domain, EGF-like 2 (SCUBE2), transcript variant 1, mRNA [NM_020974]	57758	GO:0005509|GO:0005576	9043471	chr11	9042734	-	hs|11p15.4	NM_020974	signal peptide, CUB domain, EGF-like 2	SCUBE2	chr11:9043471-9042734	NM_020974	Hs.523468
A_33_P3265699	2.17503	1.12104	2.17503	up	FALSE	Homo sapiens olfactory receptor, family 5, subfamily H, member 15 (OR5H15), mRNA [NM_001005515]	403274	GO:0050911|GO:0004984|GO:0007186|GO:0005886|GO:0004930|GO:0016021	97888438	chr3	97888379	+	hs|3q11.2	NM_001005515	olfactory receptor, family 5, subfamily H, member 15	OR5H15	chr3:97888379-97888438	NM_001005515	Hs.554713
A_23_P105227	2.23125	1.15785	2.23125	up	FALSE	Homo sapiens malic enzyme 3, NADP(+)-dependent, mitochondrial (ME3), transcript variant 2, mRNA [NM_001014811]	10873	GO:0048037|GO:0072592|GO:0004470|GO:0004473|GO:0006108|GO:0004471|GO:0046872|GO:0005739|GO:0009060|GO:0051287|GO:0006090|GO:0005759|GO:0008948|GO:0055114	86198388	chr11	86176193	-	hs|11q14.2	NM_001014811	malic enzyme 3, NADP(+)-dependent, mitochondrial	ME3	chr11:86198388-86176193	NM_001014811	Hs.199743
A_24_P918907	2.19279	1.13277	2.19279	up	FALSE	Homo sapiens family with sequence similarity 115, member C pseudogene (LOC154761), non-coding RNA [NR_015421]	154761		143509926	chr7	143509867	-	hs|7q35	NR_015421	family with sequence similarity 115, member C pseudogene	LOC154761	chr7:143509926-143509867	NR_015421	Hs.716689
A_32_P95914	-2.36895	-1.24425	2.36895	down	FALSE	Homo sapiens MMS22-like, DNA repair protein (MMS22L), mRNA [NM_198468]	253714	GO:0005515|GO:0042555|GO:0035101|GO:0000724|GO:0031297|GO:0005654|GO:0043596	97590265	chr6	97590206	-	hs|6q16.1	NM_198468	MMS22-like, DNA repair protein	MMS22L	chr6:97590265-97590206	NM_198468	Hs.444292
A_23_P11070	2.03382	1.02419	2.03382	up	FALSE	Homo sapiens G protein-coupled receptor 174 (GPR174), mRNA [NM_032553]	84636	GO:0007186|GO:0005886|GO:0004930|GO:0016021	78427104	chrX	78427045	+	hs|Xq21.1	NM_032553	G protein-coupled receptor 174	GPR174	chrX:78427045-78427104	NM_032553	Hs.326713
A_33_P3222341	2.05912	1.04203	2.05912	up	FALSE	Homo sapiens phosphatidylinositol transfer protein, cytoplasmic 1 (PITPNC1), transcript variant 1, mRNA [NM_012417]	26207	GO:0005515|GO:0007165|GO:0005737|GO:0015914|GO:0008526|GO:0005654|GO:0008289	65373916	chr17	65373857	+	hs|17q24.2	NM_012417	phosphatidylinositol transfer protein, cytoplasmic 1	PITPNC1	chr17:65373857-65373916	NM_012417	Hs.591185
A_23_P143190	-5.88144	-2.55617	5.88144	down	FALSE	Homo sapiens v-myb avian myeloblastosis viral oncogene homolog-like 2 (MYBL2), transcript variant 1, mRNA [NM_002466]	4605	GO:0005515|GO:0003700|GO:0031523|GO:0000978|GO:0006351|GO:0001077|GO:0000086|GO:0003682|GO:0045944|GO:0051726|GO:0005654|GO:0090307|GO:0000278	42343855	chr20	42343796	+	hs|20q13.12	NM_002466	v-myb avian myeloblastosis viral oncogene homolog-like 2	MYBL2	chr20:42343796-42343855	NM_002466	Hs.179718
A_23_P107051	2.78016	1.47517	2.78016	up	FALSE	Homo sapiens titin-cap (TCAP), mRNA [NM_003673]	8557	GO:0030240|GO:0005515|GO:0030018|GO:0001756|GO:0051373|GO:0060048|GO:0007512|GO:0005829|GO:0003300|GO:0050982|GO:0036122|GO:0014898|GO:0055003|GO:0008307|GO:0030674|GO:0048769|GO:0055008|GO:0030049|GO:0030916|GO:0045214|GO:0035994|GO:0035995|GO:0031432|GO:0044325|GO:0048739|GO:0006461|GO:0003009|GO:0030241|GO:0070080|GO:0031674	37822799	chr17	37822740	+	hs|17q12	NM_003673	titin-cap	TCAP	chr17:37822740-37822799	NM_003673	Hs.77628
A_33_P3269806	-2.09816	-1.06912	2.09816	down	FALSE	Homo sapiens zinc finger protein 616 (ZNF616), mRNA [NM_178523]	90317	GO:0006355|GO:0003700|GO:0005634|GO:0003677|GO:0046872|GO:0006351	52617720	chr19	52617661	-	hs|19q13.41	NM_178523	zinc finger protein 616	ZNF616	chr19:52617720-52617661	NM_178523	Hs.731969
A_23_P502464	4.11815	2.042	4.11815	up	FALSE	Homo sapiens nitric oxide synthase 2, inducible (NOS2), mRNA [NM_000625]	4843	GO:0050661|GO:0005515|GO:0005516|GO:0048471|GO:0007263|GO:0051712|GO:0010181|GO:0050660|GO:0006801|GO:0005634|GO:0045776|GO:0043457|GO:0042803|GO:0005829|GO:0006809|GO:0005622|GO:0009617|GO:0005737|GO:0006954|GO:0045909|GO:0042127|GO:0006527|GO:0090382|GO:0042742|GO:0005777|GO:0001666|GO:0051701|GO:0005506|GO:0042177|GO:0005102|GO:0018119|GO:0002227|GO:0050829|GO:0004517|GO:0071222|GO:0071346|GO:…	26083921	chr17	26083862	-	hs|17q11.2	NM_000625	nitric oxide synthase 2, inducible	NOS2	chr17:26083921-26083862	NM_000625	Hs.709191
A_19_P00326456	2.00236	1.0017	2.00236	up	FALSE				59994750	chr12	59994691	-	hs|12q14.1				chr12:059994750-059994691
A_23_P129856	2.09796	1.06899	2.09796	up	FALSE	Homo sapiens hypermethylated in cancer 1 (HIC1), transcript variant 1, mRNA [NM_006497]	3090	GO:0005515|GO:0006355|GO:0003700|GO:0008630|GO:0042826|GO:0030178|GO:0007275|GO:0000122|GO:0046872|GO:0006351|GO:0043565|GO:0005737|GO:0043517|GO:0005654|GO:0016055|GO:0000785	1962692	chr17	1962633	+	hs|17p13.3	NM_006497	hypermethylated in cancer 1	HIC1	chr17:1962633-1962692	NM_006497	Hs.72956
A_23_P76799	-2.75766	-1.46344	2.75766	down	FALSE	Homo sapiens bromodomain adjacent to zinc finger domain, 1A (BAZ1A), transcript variant 1, mRNA [NM_013448]	11177	GO:0005515|GO:0006261|GO:0008623|GO:0006355|GO:0016590|GO:0008270|GO:0006338|GO:0000228|GO:0006351|GO:0004402	35222268	chr14	35222209	-	hs|14q13.1	NM_013448	bromodomain adjacent to zinc finger domain, 1A	BAZ1A	chr14:35222268-35222209	NM_013448	Hs.509140
A_24_P333567	-5.64652	-2.49736	5.64652	down	FALSE	Homo sapiens MAN1B1 antisense RNA 1 (head to head) (MAN1B1-AS1), long non-coding RNA [NR_027447]	100289341		139980301	chr9	139980242	-	hs|9q34.3	NR_027447	MAN1B1 antisense RNA 1 (head to head)	MAN1B1-AS1	chr9:139980301-139980242	NR_027447	Hs.593896
A_19_P00326458	2.20007	1.13755	2.20007	up	FALSE				48480446	chr13	48480387	+	hs|13q14.2				chr13:048480387-048480446
A_33_P3293913	-5.91349	-2.56401	5.91349	down	FALSE	Homo sapiens BicC family RNA binding protein 1 (BICC1), mRNA [NM_001080512]	80114	GO:0005737|GO:0007275|GO:0090090	60588845	chr10	60588786	+	hs|10q21.1	NM_001080512	BicC family RNA binding protein 1	BICC1	chr10:60588786-60588845	NM_001080512	Hs.158745
A_33_P3236213	3.3038	1.72413	3.3038	up	FALSE				17601867	chr5	17601808	+	hs|5p15.1				chr5:017601808-017601867
A_33_P3345225	2.18089	1.12492	2.18089	up	FALSE	LNCipedia lincRNA (lnc-TMEFF2-3), lincRNA [lnc-TMEFF2-3:1]			194746690	chr2	194746631	-	hs|2q32.3		lnc-TMEFF2-3:1	lnc-TMEFF2-3	chr2:194746690-194746631
A_23_P203920	3.67683	1.87846	3.67683	up	FALSE	Homo sapiens sarcospan (SSPN), transcript variant 1, mRNA [NM_005086]	8082	GO:0042383|GO:0030133|GO:0030054|GO:0006936|GO:0016010|GO:0005887|GO:0045211|GO:0007155	26385754	chr12	26385695	+	hs|12p12.1	NM_005086	sarcospan	SSPN	chr12:26385695-26385754	NM_005086	Hs.183428
A_32_P111336	8.55229	3.09631	8.55229	up	FALSE	PREDICTED: Homo sapiens uncharacterized LOC101926934 (LOC101926934), transcript variant X2, ncRNA [XR_242030]	101926934		46638287	chr6	46638228	-	hs|6p12.3	XR_242030	uncharacterized LOC101926934	LOC101926934	chr6:46638287-46638228	XR_242030	Hs.664979
A_33_P3231414	2.0175	1.01257	2.0175	up	FALSE	Homo sapiens leukocyte immunoglobulin-like receptor, subfamily B (with TM and ITIM domains), member 1 (LILRB1), transcript variant 1, mRNA [NM_006669]	10859	GO:0046636|GO:0042803|GO:0042130|GO:0031623|GO:0051607|GO:0045077|GO:0051926|GO:0032609|GO:0030109|GO:0032689|GO:0042169|GO:2001199|GO:0030107|GO:2001202|GO:2001205|GO:2001193|GO:0042536|GO:0045786|GO:2000669|GO:0014063|GO:0072643|GO:0002767|GO:0002230|GO:0050776|GO:2001189|GO:0009897|GO:2001183|GO:0042288|GO:2001180|GO:0005886|GO:2001186|GO:0097028|GO:0002740|GO:0005737|GO:0002309|GO:0045944|GO:…	55148501	chr19	55148442	+	hs|19q13.42	NM_006669	leukocyte immunoglobulin-like receptor, subfamily B (with TM and ITIM domains), member 1	LILRB1	chr19:55148442-55148501	NM_006669	Hs.667388
A_23_P404965	2.0257	1.01842	2.0257	up	FALSE	Homo sapiens guanine nucleotide binding protein-like 1 (GNL1), mRNA [NM_005275]	2794	GO:0007165|GO:0005198|GO:0042254|GO:0008152|GO:0003924|GO:0005634|GO:0005525|GO:0005615|GO:0006974|GO:0002456	30509291	chr6	30509232	-	hs|6p21.33	NM_005275	guanine nucleotide binding protein-like 1	GNL1	chr6:30509291-30509232	NM_005275	Hs.83147
A_19_P00810806	-3.95558	-1.98389	3.95558	down	FALSE	Homo sapiens SMIM2 antisense RNA 1 (SMIM2-AS1), transcript variant 1, long non-coding RNA [NR_104064]	101929212		44722143	chr13	44722084	+	hs|13q14.11	NR_104064	SMIM2 antisense RNA 1	SMIM2-AS1	chr13:44722084-44722143	NR_104064
A_23_P109547	2.64436	1.40292	2.64436	up	FALSE	Homo sapiens mitochondrial elongation factor 1 (MIEF1), mRNA [NM_019008]	54471	GO:0005739|GO:0005515|GO:0008053|GO:0043531|GO:0000266|GO:0090314|GO:0005741|GO:0016021|GO:0090141|GO:0019003|GO:0042802|GO:0005777	39913688	chr22	39913629	+	hs|22q13.1	NM_019008	mitochondrial elongation factor 1	MIEF1	chr22:39913629-39913688	NM_019008	Hs.728085
A_23_P112554	2.09407	1.06631	2.09407	up	FALSE	Homo sapiens collagen, type XV, alpha 1 (COL15A1), mRNA [NM_001855]	1306	GO:0005576|GO:0001525|GO:0005582|GO:0005615|GO:0030154|GO:0031012|GO:0007165|GO:0022617|GO:0030198|GO:0030574|GO:0005788|GO:0016021|GO:0007155|GO:0070062|GO:0005201	101832824	chr9	101832765	+	hs|9q22.33	NM_001855	collagen, type XV, alpha 1	COL15A1	chr9:101832765-101832824	NM_001855	Hs.409034
A_19_P00331796	3.06485	1.61582	3.06485	up	FALSE				138418333	chr8	138418274	+	hs|8q24.23				chr8:138418274-138418333
A_23_P99579	-3.52909	-1.8193	3.52909	down	FALSE	Homo sapiens chromosome 14 open reading frame 142 (C14orf142), mRNA [NM_032490]	84520		93670003	chr14	93669944	-	hs|14q32.12	NM_032490	chromosome 14 open reading frame 142	C14orf142	chr14:93670003-93669944	NM_032490	Hs.20142
A_33_P3291097	2.33542	1.22368	2.33542	up	FALSE	Homo sapiens basal cell adhesion molecule (Lutheran blood group) (BCAM), transcript variant 1, mRNA [NM_005581]	4059	GO:0007165|GO:0007160|GO:0005886|GO:0005887|GO:0043236|GO:0005055|GO:0007155|GO:0009897|GO:0070062|GO:0004888	45322398	chr19	45322339	+	hs|19q13.32	NM_005581	basal cell adhesion molecule (Lutheran blood group)	BCAM	chr19:45322339-45322398	NM_005581	Hs.625725
A_23_P31921	2.43207	1.28218	2.43207	up	FALSE	Homo sapiens argininosuccinate synthase 1 (ASS1), transcript variant 1, mRNA [NM_000050]	445	GO:0005515|GO:0006531|GO:0005783|GO:0005741|GO:0005634|GO:0044281|GO:0005764|GO:0010043|GO:0045429|GO:0005829|GO:0071418|GO:0070852|GO:0034641|GO:0005737|GO:0071230|GO:0071377|GO:0071356|GO:0006526|GO:0043204|GO:0032355|GO:0070062|GO:0071499|GO:0060416|GO:0001822|GO:0007584|GO:0042493|GO:0007568|GO:0006953|GO:0005524|GO:0001889|GO:0010046|GO:0071222|GO:0071346|GO:0071400|GO:0007494|GO:0015643|GO:…	133342179	chr9	133342120	+	hs|9q34.11	NM_000050	argininosuccinate synthase 1	ASS1	chr9:133342120-133342179	NM_000050	Hs.160786
A_19_P00812340	3.48276	1.80023	3.48276	up	FALSE	Homo sapiens ferritin, light polypeptide (FTL), mRNA [NM_000146]	2512	GO:0005515|GO:0005506|GO:0006892|GO:0055072|GO:0055085|GO:0006898|GO:0005829|GO:0008199|GO:0042802|GO:0006879|GO:0008043|GO:0016020|GO:0061024|GO:0006826|GO:0070062	49469919	chr19	49469860	+	hs|19q13.33	NM_000146	ferritin, light polypeptide	FTL	chr19:49469860-49469919	NM_000146	Hs.433670
A_23_P101461	2.46007	1.2987	2.46007	up	FALSE	Homo sapiens coiled-coil domain containing 130 (CCDC130), mRNA [NM_030818]	81576	GO:0005515|GO:0005575|GO:0009615	13874088	chr19	13874029	+	hs|19p13.2	NM_030818	coiled-coil domain containing 130	CCDC130	chr19:13874029-13874088	NM_030818	Hs.24998
A_33_P3304908	-3.02747	-1.59811	3.02747	down	FALSE	WAS protein family homolog 5 pseudogene [Source:HGNC Symbol;Acc:HGNC:33884] [ENST00000607872]	375690		24441	chr9	24382	-	hs|9p24.3	XR_424298	WAS protein family homolog 5 pseudogene	WASH5P	chr9:24441-24382	XR_424298	Hs.744658
A_19_P00809588	2.02388	1.01713	2.02388	up	FALSE				80836678	chr7	80836619	-	hs|7q21.11				chr7:080836678-080836619
A_24_P923381	-2.40876	-1.26829	2.40876	down	FALSE	Human effector cell protease receptor-1 (EPR-1) mRNA, partial cds. [L26245]			76219617	chr17	76219558	-	hs|17q25.3	L26245			chr17:76219617-76219558		Hs.744872
A_23_P3302	-2.60161	-1.37941	2.60161	down	FALSE	Homo sapiens meiosis-specific nuclear structural 1 (MNS1), mRNA [NM_018365]	55329	GO:0005882|GO:0051321|GO:0005930|GO:0036126|GO:0070986|GO:0005635|GO:0042802	56721249	chr15	56721190	-	hs|15q21.3	NM_018365	meiosis-specific nuclear structural 1	MNS1	chr15:56721249-56721190	NM_018365	Hs.444483
A_23_P58321	-3.41677	-1.77263	3.41677	down	FALSE	Homo sapiens cyclin A2 (CCNA2), mRNA [NM_001237]	890	GO:0005515|GO:0007095|GO:0019901|GO:0010389|GO:0031100|GO:0005634|GO:0007265|GO:0048146|GO:0000079|GO:0005737|GO:0007067|GO:0001939|GO:0033762|GO:0000086|GO:0005654|GO:0001940|GO:0045893|GO:0000278|GO:0032355|GO:0051301	122740054	chr4	122739995	-	hs|4q27	NM_001237	cyclin A2	CCNA2	chr4:122740054-122739995	NM_001237	Hs.58974
A_33_P3851346	2.00799	1.00576	2.00799	up	FALSE	Homo sapiens long intergenic non-protein coding RNA 928 (LINC00928), transcript variant 1, long non-coding RNA [NR_027074]	283761		90048243	chr15	90048184	-	hs|15q26.1	NR_027074	long intergenic non-protein coding RNA 928	LINC00928	chr15:90048243-90048184	NR_027074	Hs.459288
A_23_P205531	2.91241	1.54221	2.91241	up	FALSE	Homo sapiens ribonuclease, RNase A family, 4 (RNASE4), transcript variant 4, mRNA [NM_001282192]	6038	GO:0006379|GO:0005576|GO:0004522|GO:0003676|GO:0070062|GO:0009267	21168028	chr14	21167969	+	hs|14q11.2	NM_001282192	ribonuclease, RNase A family, 4	RNASE4	chr14:21167969-21168028	NM_001282192	Hs.283749
A_23_P103110	11.0591	3.46716	11.0591	up	FALSE	Homo sapiens v-maf avian musculoaponeurotic fibrosarcoma oncogene homolog F (MAFF), transcript variant 1, mRNA [NM_012323]	23764	GO:0043565|GO:0006355|GO:0003700|GO:0007567|GO:0006366|GO:0007596|GO:0005654|GO:0045604|GO:0035914|GO:0001701	38612043	chr22	38611984	+	hs|22q13.1	NM_012323	v-maf avian musculoaponeurotic fibrosarcoma oncogene homolog F	MAFF	chr22:38611984-38612043	NM_012323	Hs.517617
A_23_P102919	2.02468	1.0177	2.02468	up	FALSE	Homo sapiens UDP-Gal:betaGlcNAc beta 1,3-galactosyltransferase, polypeptide 5 (B3GALT5), transcript variant 3, mRNA [NM_033171]	10317	GO:0005794|GO:0000139|GO:0008499|GO:0005783|GO:0006486|GO:0016021	41033695	chr21	41033636	+	hs|21q22.2	NM_033171	UDP-Gal:betaGlcNAc beta 1,3-galactosyltransferase, polypeptide 5	B3GALT5	chr21:41033636-41033695	NM_033171	Hs.733638
A_23_P155848	2.05437	1.0387	2.05437	up	FALSE	Homo sapiens dickkopf WNT signaling pathway inhibitor 2 (DKK2), mRNA [NM_014421]	27123	GO:0090263|GO:0007275|GO:0016055|GO:0090090|GO:0005615	107843709	chr4	107843650	-	hs|4q25	NM_014421	dickkopf WNT signaling pathway inhibitor 2	DKK2	chr4:107843709-107843650	NM_014421	Hs.211869
A_32_P87697	6.45665	2.69079	6.45665	up	FALSE	Homo sapiens major histocompatibility complex, class II, DR alpha (HLA-DRA), mRNA [NM_019111]	3122	GO:0050852|GO:0005886|GO:0019221|GO:0031295|GO:0005765|GO:0005764|GO:0019886|GO:0006955|GO:0042605|GO:0071556|GO:0070062|GO:0060333|GO:0030658|GO:0012507|GO:0009986|GO:0002506|GO:0002504|GO:0002503|GO:0042613|GO:0032588|GO:0030666|GO:0000139|GO:0050890|GO:0005887|GO:0031902|GO:0023026|GO:0030669|GO:0032395	32412507	chr6	32412448	+	hs|6p21.32	NM_019111	major histocompatibility complex, class II, DR alpha	HLA-DRA	chr6:32412448-32412507	NM_019111	Hs.520048
A_23_P121795	2.23056	1.1574	2.23056	up	FALSE	Homo sapiens sorbin and SH3 domain containing 2 (SORBS2), transcript variant 2, mRNA [NM_021069]	8470	GO:0005515|GO:0048471|GO:0030018|GO:0005886|GO:0019904|GO:0005634|GO:0015629|GO:0046872|GO:0008150|GO:0016477|GO:0005200|GO:0007015|GO:0007155|GO:0008307|GO:0008093	186515040	chr4	186510881	-	hs|4q35.1	NM_021069	sorbin and SH3 domain containing 2	SORBS2	chr4:186515040-186510881	NM_021069	Hs.655143
A_23_P12336	-28.9222	-4.8541	28.9222	down	FALSE	Homo sapiens protein arginine methyltransferase 6 (PRMT6), mRNA [NM_018137]	55170	GO:0005515|GO:0070611|GO:0019919|GO:0070612|GO:0016571|GO:0006325|GO:0035241|GO:0005634|GO:0006351|GO:0042054|GO:0005829|GO:0035242|GO:0042393|GO:0044020|GO:0043985|GO:0006284|GO:0016032|GO:0005654|GO:0045892|GO:0034970	107601481	chr1	107601422	+	hs|1p13.3	NM_018137	protein arginine methyltransferase 6	PRMT6	chr1:107601422-107601481	NM_018137	Hs.26006
A_19_P00322108	2.00256	1.00185	2.00256	up	FALSE	LNCipedia lincRNA (lnc-MFSD8-6), lincRNA [lnc-MFSD8-6:1]			127485053	chr4	127484994	-	hs|4q28.1		lnc-MFSD8-6:1	lnc-MFSD8-6	chr4:127485053-127484994
A_23_P210515	-8.09413	-3.01688	8.09413	down	FALSE	Homo sapiens nuclear receptor coactivator 5 (NCOA5), mRNA [NM_020967]	57727	GO:0005515|GO:0006355|GO:0046627|GO:0003682|GO:0005654|GO:0005634|GO:0042593|GO:0015629|GO:0005615|GO:0006351	44690371	chr20	44690312	-	hs|20q13.12	NM_020967	nuclear receptor coactivator 5	NCOA5	chr20:44690371-44690312	NM_020967	Hs.654991
A_23_P111804	-2.40672	-1.26707	2.40672	down	FALSE	Homo sapiens poly (ADP-ribose) polymerase family, member 12 (PARP12), transcript variant 1, mRNA [NM_022750]	64761	GO:0008152|GO:0005634|GO:0046872|GO:0003950	139724005	chr7	139723946	-	hs|7q34	NM_022750	poly (ADP-ribose) polymerase family, member 12	PARP12	chr7:139724005-139723946	NM_022750	Hs.12646
A_23_P68700	-4.84993	-2.27796	4.84993	down	FALSE	Homo sapiens DnaJ (Hsp40) homolog, subfamily C, member 28 (DNAJC28), transcript variant 1, mRNA [NM_017833]	54943		34860859	chr21	34860800	-	hs|21q22.11	NM_017833	DnaJ (Hsp40) homolog, subfamily C, member 28	DNAJC28	chr21:34860859-34860800	NM_017833	Hs.458308
A_33_P3266619	2.00582	1.0042	2.00582	up	FALSE	PREDICTED: Homo sapiens uncharacterized LOC728114 (LOC728114), misc_RNA [XR_245977]	728114		48413644	chr12	48413585	-	hs|12q13.11	XR_245977	uncharacterized LOC728114	LOC728114	chr12:48413644-48413585	XR_245977	Hs.382689
A_23_P101208	2.09077	1.06403	2.09077	up	FALSE	Homo sapiens cytochrome b5 type A (microsomal) (CYB5A), transcript variant 2, mRNA [NM_001914]	1528	GO:0004129|GO:0006767|GO:0005741|GO:0044281|GO:0046872|GO:0019852|GO:0004033|GO:0016020|GO:0006766|GO:0005789|GO:0016021|GO:0019899|GO:0046686|GO:0070062|GO:0055114|GO:0020037	71920777	chr18	71920718	-	hs|18q22.3	NM_001914	cytochrome b5 type A (microsomal)	CYB5A	chr18:71920777-71920718	NM_001914	Hs.465413
A_33_P3826460	2.00767	1.00552	2.00767	up	FALSE	long intergenic non-protein coding RNA 1194 [Source:HGNC Symbol;Acc:HGNC:37171] [ENST00000505877]			12655707	chr5	12655648	+	hs|5p15.2				chr5:12655648-12655707		Hs.552273
A_24_P189739	2.62599	1.39286	2.62599	up	FALSE	Homo sapiens dual specificity phosphatase 16 (DUSP16), mRNA [NM_030640]	80824	GO:0045209|GO:0005634|GO:0045204|GO:0035335|GO:0005829|GO:0000188|GO:0005737|GO:0006470|GO:0016311|GO:0016023|GO:0004721|GO:0005654|GO:0008138|GO:0004725|GO:0017017	12629429	chr12	12629370	-	hs|12p13.2	NM_030640	dual specificity phosphatase 16	DUSP16	chr12:12629429-12629370	NM_030640	Hs.536535
A_23_P89431	2.02899	1.02076	2.02899	up	FALSE	Homo sapiens chemokine (C-C motif) ligand 2 (CCL2), mRNA [NM_002982]	6347	GO:0009408|GO:0035684|GO:0008360|GO:0019221|GO:0045202|GO:0005615|GO:0030968|GO:0043524|GO:0006935|GO:0000165|GO:0044299|GO:0031727|GO:0009887|GO:0007179|GO:0031663|GO:0010332|GO:0046677|GO:0005791|GO:0008009|GO:0032869|GO:0036006|GO:0032760|GO:0002523|GO:0007568|GO:0030593|GO:0033552|GO:0032967|GO:0007186|GO:0007187|GO:0043491|GO:0032570|GO:0010759|GO:0006987|GO:0044267|GO:0045471|GO:0031100|GO:…	32584109	chr17	32584050	+	hs|17q12	NM_002982	chemokine (C-C motif) ligand 2	CCL2	chr17:32584050-32584109	NM_002982	Hs.303649
A_19_P00329308	2.17032	1.11791	2.17032	up	FALSE				44007504	chr6	44007445	-	hs|6p21.1				chr6:044007504-044007445
A_23_P105002	-4.47803	-2.16287	4.47803	down	FALSE	Homo sapiens retinal outer segment membrane protein 1 (ROM1), mRNA [NM_000327]	6094	GO:0010468|GO:0042622|GO:0005887|GO:0061298|GO:0007155|GO:0007601|GO:0060219	62382563	chr11	62382504	+	hs|11q12.3	NM_000327	retinal outer segment membrane protein 1	ROM1	chr11:62382504-62382563	NM_000327	Hs.281564
A_23_P62270	2.24503	1.16673	2.24503	up	FALSE	Homo sapiens lysine (K)-specific demethylase 5C (KDM5C), transcript variant 1, mRNA [NM_004187]	8242	GO:0034720|GO:0032453|GO:0016706|GO:0006325|GO:0008270|GO:0005654|GO:0005634|GO:0048511|GO:0045892|GO:0003677|GO:0006351|GO:0055114	53221665	chrX	53221606	-	hs|Xp11.22	NM_004187	lysine (K)-specific demethylase 5C	KDM5C	chrX:53221665-53221606	NM_004187	Hs.631768
A_23_P144337	4.06074	2.02174	4.06074	up	FALSE	Homo sapiens CCR4 carbon catabolite repression 4-like (S. cerevisiae) (CCRN4L), mRNA [NM_012118]	25819	GO:0006397|GO:0048471|GO:0006355|GO:0033962|GO:0003700|GO:0006366|GO:0009991|GO:0000290|GO:0005634|GO:0003729|GO:0046872|GO:0032922|GO:0045995|GO:0004535|GO:0005737|GO:0045668|GO:0000932|GO:0010629|GO:0045600|GO:0032496|GO:0042752|GO:0007623|GO:0005654|GO:0048255	139966086	chr4	139966027	+	hs|4q31.1	NM_012118	CCR4 carbon catabolite repression 4-like (S. cerevisiae)	CCRN4L	chr4:139966027-139966086	NM_012118	Hs.656047
A_33_P3357516	2.0116	1.00834	2.0116	up	FALSE	Homo sapiens solute carrier family 10, member 7 (SLC10A7), transcript variant 3, mRNA [NM_032128]	84068	GO:0016021|GO:0006814|GO:0055085|GO:0015293	147363949	chr4	147363890	-	hs|4q31.22	NM_032128	solute carrier family 10, member 7	SLC10A7	chr4:147363949-147363890	NM_032128	Hs.659209
A_32_P405902	2.57887	1.36674	2.57887	up	FALSE	Homo sapiens cytochrome P450, family 4, subfamily F, polypeptide 29, pseudogene (CYP4F29P), non-coding RNA [NR_026755]	54055		15215466	chr21	15215437	-	hs|21q11.2	NR_026755	cytochrome P450, family 4, subfamily F, polypeptide 29, pseudogene	CYP4F29P	chr21:15215466-15215437	NR_026755	Hs.580910
A_19_P00810404	2.01138	1.00819	2.01138	up	FALSE				1718952	chr5	1718893	-	hs|5p15.33				chr5:001718952-001718893
A_24_P111406	2.25918	1.1758	2.25918	up	FALSE	Homo sapiens complement factor H-related 5 (CFHR5), mRNA [NM_030787]	81494	GO:0006957|GO:0005576	196977994	chr1	196977935	+	hs|1q31.3	NM_030787	complement factor H-related 5	CFHR5	chr1:196977935-196977994	NM_030787	Hs.282594
A_33_P3321871	2.19445	1.13386	2.19445	up	FALSE	Homo sapiens uncharacterized LOC399923 (FLJ42102), long non-coding RNA [NR_038862]	399923		71117410	chr11	71117351	-	hs|11q13.4		uncharacterized LOC399923	FLJ42102	chr11:71117410-71117351	NR_038862	Hs.128191
A_23_P150009	-4.01711	-2.00616	4.01711	down	FALSE	Homo sapiens zinc finger, DHHC-type containing 16 (ZDHHC16), transcript variant 5, mRNA [NM_198046]	84287	GO:0018345|GO:0016409|GO:0005789|GO:0006915|GO:0008270|GO:0016021|GO:0019706	99216863	chr10	99216804	+	hs|10q24.1	NM_198046	zinc finger, DHHC-type containing 16	ZDHHC16	chr10:99216804-99216863	NM_198046	Hs.76662
A_23_P100991	2.03852	1.02752	2.03852	up	FALSE	Homo sapiens keratin 38, type I (KRT38), mRNA [NM_006771]	8687	GO:0005882|GO:0005198|GO:0070062	39592860	chr17	39592801	-	hs|17q21.2	NM_006771	keratin 38, type I	KRT38	chr17:39592860-39592801	NM_006771	Hs.248188
A_23_P215787	2.41128	1.2698	2.41128	up	FALSE	Homo sapiens HMG-box transcription factor 1 (HBP1), transcript variant 2, mRNA [NM_012257]	26959	GO:0005515|GO:0006355|GO:0003723|GO:0043268|GO:0007050|GO:0005654|GO:0016055|GO:0003677|GO:0006351	106842204	chr7	106842145	+	hs|7q22.3	NM_012257	HMG-box transcription factor 1	HBP1	chr7:106842145-106842204	NM_012257	Hs.162032
A_33_P3376644	-2.09922	-1.06985	2.09922	down	FALSE	Homo sapiens SUMO1/sentrin specific peptidase 6 (SENP6), transcript variant 1, mRNA [NM_015571]	26054	GO:0005515|GO:0005737|GO:0016926|GO:0016925|GO:0006508|GO:0070646|GO:0016929|GO:0005654|GO:0090234|GO:0090169	76426727	chr6	76426668	+	hs|6q14.1	NM_015571	SUMO1/sentrin specific peptidase 6	SENP6	chr6:76426668-76426727	NM_015571	Hs.485784
A_23_P142322	-3.77357	-1.91593	3.77357	down	FALSE	Homo sapiens cold inducible RNA binding protein (CIRBP), transcript variant 1, mRNA [NM_001280]	1153	GO:0005515|GO:0017148|GO:0010494|GO:0009409|GO:0005634|GO:0045727|GO:0030371|GO:0005737|GO:0034063|GO:0000166|GO:0070181|GO:0005654|GO:0048255|GO:0003730|GO:0009411	1272515	chr19	1272456	+	hs|19p13.3	NM_001280	cold inducible RNA binding protein	CIRBP	chr19:1272456-1272515	NM_001280	Hs.618145
A_23_P85164	3.78424	1.92001	3.78424	up	FALSE	deoxyribonuclease I-like 1 [Source:HGNC Symbol;Acc:HGNC:2957] [ENST00000309585]	1774	GO:0004536|GO:0005783|GO:0004520|GO:0005634|GO:0006259|GO:0016888|GO:0003677|GO:0000737|GO:0070062	153630581	chrX	153630522	-	hs|Xq28	XM_005277829	deoxyribonuclease I-like 1	DNASE1L1	chrX:153630581-153630522	XM_005277829	Hs.534404
A_23_P213255	-2.21406	-1.14669	2.21406	down	FALSE	Homo sapiens SWI/SNF-related, matrix-associated actin-dependent regulator of chromatin, subfamily a, containing DEAD/H box 1 (SMARCAD1), transcript variant 3, mRNA [NM_020159]	56916	GO:0000792|GO:0005515|GO:0070932|GO:0070933|GO:0043044|GO:0035861|GO:0004386|GO:0003676|GO:0003677|GO:0005524|GO:0016363|GO:0051304|GO:0051260|GO:0005654|GO:0006338|GO:0045893|GO:0000018|GO:0043596|GO:0000729|GO:0009117|GO:0016568	95211777	chr4	95211718	+	hs|4q22.3	NM_020159	SWI/SNF-related, matrix-associated actin-dependent regulator of chromatin, subfamily a, containing DEAD/H box 1	SMARCAD1	chr4:95211718-95211777	NM_020159	Hs.410406
A_24_P173234	-3.34589	-1.74239	3.34589	down	FALSE	Homo sapiens zinc finger protein 613 (ZNF613), transcript variant 2, mRNA [NM_024840]	79898	GO:0006355|GO:0005634|GO:0003677|GO:0046872|GO:0006351	52448843	chr19	52448784	+	hs|19q13.41	NM_024840	zinc finger protein 613	ZNF613	chr19:52448784-52448843	NM_024840	Hs.183390
A_23_P12241	-2.97564	-1.5732	2.97564	down	FALSE	Homo sapiens mucolipin 3 (MCOLN3), transcript variant 1, mRNA [NM_018298]	55283	GO:0005737|GO:0034220|GO:0042491|GO:0005886|GO:0070588|GO:0007626|GO:0016021|GO:0055085	85488028	chr1	85487863	-	hs|1p22.3	NM_018298	mucolipin 3	MCOLN3	chr1:85488028-85487863	NM_018298	Hs.535239
A_23_P80032	-16.089	-4.008	16.089	down	FALSE	Homo sapiens E2F transcription factor 1 (E2F1), mRNA [NM_005225]	1869	GO:0005515|GO:0003700|GO:0005634|GO:0048146|GO:0007283|GO:2000045|GO:0071398|GO:0005737|GO:0000082|GO:1900740|GO:0007219|GO:0045944|GO:0035189|GO:0048255|GO:0006355|GO:0008630|GO:0043276|GO:0071456|GO:0006915|GO:0001047|GO:0000122|GO:0003677|GO:0097193|GO:0071930|GO:0006351|GO:0010628|GO:0043565|GO:0072332|GO:0005654|GO:0000077|GO:0030900|GO:0000278|GO:0045893|GO:0045892|GO:0008134	32264048	chr20	32263989	-	hs|20q11.22	NM_005225	E2F transcription factor 1	E2F1	chr20:32264048-32263989	NM_005225	Hs.654393
A_23_P117437	2.03662	1.02618	2.03662	up	FALSE	Homo sapiens interleukin 25 (IL25), transcript variant 1, mRNA [NM_022789]	64806	GO:0002437|GO:0008150|GO:0045944|GO:0009620|GO:0030222|GO:0009624|GO:0005615|GO:0005125|GO:0030380	23845538	chr14	23845479	+	hs|14q11.2	NM_022789	interleukin 25	IL25	chr14:23845479-23845538	NM_022789	Hs.302036
A_23_P201939	4.28442	2.0991	4.28442	up	FALSE	Homo sapiens protein phosphatase, Mg2+/Mn2+ dependent, 1J (PPM1J), mRNA [NM_005167]	333926	GO:0006470|GO:0004722	113253152	chr1	113253093	-	hs|1p13.2	NM_005167	protein phosphatase, Mg2+/Mn2+ dependent, 1J	PPM1J	chr1:113253152-113253093	NM_005167	Hs.655231
A_23_P258769	3.22627	1.68987	3.22627	up	FALSE	Homo sapiens major histocompatibility complex, class II, DP beta 1 (HLA-DPB1), mRNA [NM_002121]	3115	GO:0032729|GO:0050852|GO:0012507|GO:0005886|GO:0009986|GO:0019221|GO:0031295|GO:0042613|GO:0005765|GO:0032588|GO:0030666|GO:0019886|GO:0000139|GO:0016020|GO:0050870|GO:0042605|GO:0042102|GO:0071556|GO:0030669|GO:0010008|GO:0060333|GO:0030658	33054418	chr6	33054359	+	hs|6p21.32	NM_002121	major histocompatibility complex, class II, DP beta 1	HLA-DPB1	chr6:33054359-33054418	NM_002121	Hs.485130
A_23_P59294	3.41985	1.77393	3.41985	up	FALSE	Homo sapiens ras responsive element binding protein 1 (RREB1), transcript variant 1, mRNA [NM_001003699]	6239	GO:0006355|GO:0003700|GO:0006366|GO:2000394|GO:0005730|GO:0005634|GO:0007265|GO:0007275|GO:0000122|GO:0000979|GO:0046872|GO:0016604|GO:0005737|GO:1900026|GO:0016607|GO:0005654|GO:0045893|GO:0010634|GO:0033601|GO:0070062	7248785	chr6	7247437	+	hs|6p24.3	NM_001003699	ras responsive element binding protein 1	RREB1	chr6:7247437-7248785	NM_001003699	Hs.298248
A_32_P167904	2.16864	1.11679	2.16864	up	FALSE	Homo sapiens zinc finger protein 681 (ZNF681), mRNA [NM_138286]	148213	GO:0006355|GO:0003700|GO:0005634|GO:0003677|GO:0046872|GO:0006351	23922803	chr19	23922744	-	hs|19p12	NM_138286	zinc finger protein 681	ZNF681	chr19:23922803-23922744	NM_138286	Hs.399952
A_33_P3210880	7.28492	2.86491	7.28492	up	FALSE	Homo sapiens mRNA for ATPase, Cu++ transporting, alpha polypeptide variant protein. [AB208828]	538	GO:0005802|GO:0005515|GO:0010468|GO:0051353|GO:0051216|GO:0018205|GO:0031526|GO:0051542|GO:0010043|GO:0021860|GO:0010041|GO:0031069|GO:0043524|GO:0006878|GO:0034220|GO:0030198|GO:0019430|GO:0030199|GO:0043025|GO:0060003|GO:0048251|GO:0046034|GO:0005794|GO:0032767|GO:0048286|GO:0005507|GO:0043085|GO:0001701|GO:0048553|GO:0048554|GO:0006584|GO:0043588|GO:0007005|GO:0000302|GO:0043005|GO:0048471|GO:…	77267905	chrX	77267846	+	hs|Xq21.1	AB208828	ATPase, Cu++ transporting, alpha polypeptide	ATP7A	chrX:77267846-77267905
A_23_P214821	5.96085	2.57552	5.96085	up	FALSE	Homo sapiens endothelin 1 (EDN1), transcript variant 1, mRNA [NM_001955]	1906	GO:0005515|GO:0019722|GO:0005615|GO:0006885|GO:0019229|GO:0007507|GO:0001516|GO:0014032|GO:0015758|GO:0032496|GO:0003100|GO:0031583|GO:0030335|GO:0043179|GO:0010193|GO:0030593|GO:0035994|GO:0044321|GO:0000122|GO:0001701|GO:0005125|GO:0014065|GO:0032269|GO:0010595|GO:0007186|GO:0005179|GO:0035815|GO:0016049|GO:0010460|GO:0035810|GO:0030072|GO:0008284|GO:0042482|GO:0030818|GO:0007267|GO:0010259|GO:…	12296731	chr6	12296672	+	hs|6p24.1	NM_001955	endothelin 1	EDN1	chr6:12296672-12296731	NM_001955	Hs.511899
A_33_P3357653	2.24135	1.16437	2.24135	up	FALSE	proteasome (prosome, macropain) assembly chaperone 2 [Source:HGNC Symbol;Acc:HGNC:24929] [ENST00000585853]	56984	GO:0043248|GO:0005515|GO:0007094|GO:0043066|GO:0005634	12658655	chr18	12658596	+	hs|18p11.21	AK095621	proteasome (prosome, macropain) assembly chaperone 2	PSMG2	chr18:12658596-12658655		Hs.664097
A_23_P419947	2.85611	1.51405	2.85611	up	FALSE	Homo sapiens myeloid leukemia factor 1 (MLF1), transcript variant 1, mRNA [NM_022443]	4291	GO:0005515|GO:0005737|GO:0019904|GO:0007050|GO:0005654|GO:0005634|GO:0002318|GO:0003677|GO:0006351	158315933	chr3	158315874	+	hs|3q25.32	NM_022443	myeloid leukemia factor 1	MLF1	chr3:158315874-158315933	NM_022443	Hs.85195
A_33_P3420466	3.32685	1.73416	3.32685	up	FALSE	Homo sapiens matrilin 3 (MATN3), mRNA [NM_002381]	4148	GO:0005515|GO:0001501|GO:0030198|GO:0005578|GO:0005576|GO:0005201	20194120	chr2	20194061	-	hs|2p24.1	NM_002381	matrilin 3	MATN3	chr2:20194120-20194061	NM_002381	Hs.656199
A_32_P509677	2.09116	1.0643	2.09116	up	FALSE	Homo sapiens chromosome 20 open reading frame 203 (C20orf203), mRNA [NM_182584]	284805	GO:0005737	31221188	chr20	31221129	-	hs|20q11.21	NM_182584	chromosome 20 open reading frame 203	C20orf203	chr20:31221188-31221129	NM_182584	Hs.353262
A_33_P3250750	2.62419	1.39187	2.62419	up	FALSE	Synthetic construct Homo sapiens gateway clone IMAGE:100018551 3' read RAB35 mRNA. [CU677518]			120535125	chr12	120535066	+	hs|12q24.23	CU677518			chr12:120535066-120535125
A_24_P109351	-2.01049	-1.00755	2.01049	down	FALSE	Homo sapiens von Willebrand factor A domain containing 8 (VWA8), transcript variant 2, mRNA [NM_001009814]	23078	GO:0005739|GO:0008152|GO:0005576|GO:0016887|GO:0005524	42293806	chr13	42293747	-	hs|13q14.11	NM_001009814	von Willebrand factor A domain containing 8	VWA8	chr13:42293806-42293747	NM_001009814	Hs.368282
A_19_P00804859	3.88184	1.95674	3.88184	up	FALSE	Homo sapiens microRNA 221 (MIR221), microRNA [NR_029635]	407006		45605661	chrX	45605602	-	hs|Xp11.3	NR_029635	microRNA 221	MIR221	chrX:45605661-45605602	NR_029635	Hs.729879
A_23_P114983	2.02337	1.01676	2.02337	up	FALSE	Homo sapiens tripartite motif containing 63, E3 ubiquitin protein ligase (TRIM63), mRNA [NM_032588]	84676	GO:0005515|GO:0010468|GO:0030018|GO:0004842|GO:0016567|GO:0016874|GO:0005874|GO:0005634|GO:0014732|GO:0031430|GO:0031432|GO:0007165|GO:0005737|GO:0006936|GO:0014878|GO:0043161|GO:0008270|GO:0004871|GO:0070555|GO:0071549	26377901	chr1	26377842	-	hs|1p36.11	NM_032588	tripartite motif containing 63, E3 ubiquitin protein ligase	TRIM63	chr1:26377901-26377842	NM_032588	Hs.279709
A_23_P70328	-2.5614	-1.35693	2.5614	down	FALSE	Homo sapiens centromere protein Q (CENPQ), mRNA [NM_018132]	55166	GO:0034080|GO:0006334|GO:0005654|GO:0015629|GO:0000278|GO:0000775|GO:0005829	49460458	chr6	49460399	+	hs|6p12.3	NM_018132	centromere protein Q	CENPQ	chr6:49460399-49460458	NM_018132	Hs.88663
A_23_P123539	2.79219	1.48139	2.79219	up	FALSE	Homo sapiens protein phosphatase 2, regulatory subunit B, alpha (PPP2R2A), transcript variant 1, mRNA [NM_002717]	5520	GO:0005515|GO:0010467|GO:0007084|GO:0008601|GO:0000159|GO:0043278|GO:0005829|GO:0007165|GO:0050790|GO:0006470|GO:0000184|GO:0000086|GO:0005654|GO:0004722|GO:0000278	26228155	chr8	26228096	+	hs|8p21.2	NM_002717	protein phosphatase 2, regulatory subunit B, alpha	PPP2R2A	chr8:26228096-26228155	NM_002717	Hs.146339
A_23_P217428	2.00835	1.00601	2.00835	up	FALSE	Homo sapiens Rho GTPase activating protein 6 (ARHGAP6), transcript variant 1, mRNA [NM_013427]	395	GO:0051056|GO:0017124|GO:0007264|GO:0005884|GO:0010518|GO:0009967|GO:0007202|GO:0007266|GO:0015629|GO:0043087|GO:0005100|GO:0051895|GO:0005829|GO:0051497|GO:0005737|GO:0016004|GO:0043274|GO:0032321|GO:0048041|GO:0005070|GO:0030041	11155690	chrX	11155663	-	hs|Xp22.2	NM_013427	Rho GTPase activating protein 6	ARHGAP6	chrX:11155690-11155663	NM_013427	Hs.435291
A_24_P70002	4.18657	2.06577	4.18657	up	FALSE	Homo sapiens large tumor suppressor kinase 2 (LATS2), mRNA [NM_014572]	26524	GO:0005515|GO:0046620|GO:0005815|GO:0045736|GO:0005634|GO:0035329|GO:0005524|GO:0046872|GO:0005829|GO:0035556|GO:0000082|GO:0000922|GO:0005737|GO:0007067|GO:0009755|GO:0004674|GO:0030216|GO:0006468|GO:0034613|GO:0090090|GO:0051301	21547988	chr13	21547929	-	hs|13q12.11	NM_014572	large tumor suppressor kinase 2	LATS2	chr13:21547988-21547929	NM_014572	Hs.78960
A_19_P00331252	2.10847	1.0762	2.10847	up	FALSE				201538329	chr1	201538270	+	hs|1q32.1				chr1:201538270-201538329
A_19_P00813091	2.19926	1.13702	2.19926	up	FALSE				49395946	chr15	49395887	+	hs|15q21.1				chr15:049395887-049395946
A_33_P3244643	2.39774	1.26167	2.39774	up	FALSE	Homo sapiens family with sequence similarity 183, member A (FAM183A), mRNA [NM_001101376]	440585		43622061	chr1	43622002	+	hs|1p34.2	NM_001101376	family with sequence similarity 183, member A	FAM183A	chr1:43622002-43622061	NM_001101376	Hs.657614
A_23_P131139	2.06269	1.04453	2.06269	up	FALSE	Homo sapiens disrupted in renal carcinoma 1 (DIRC1), mRNA [NM_052952]	116093		189599336	chr2	189599277	-	hs|2q32.2	NM_052952	disrupted in renal carcinoma 1	DIRC1	chr2:189599336-189599277	NM_052952	Hs.470892
A_19_P00316333	-2.24475	-1.16655	2.24475	down	FALSE	Homo sapiens NUP50 antisense RNA 1 (head to head) (NUP50-AS1), transcript variant 1, long non-coding RNA [NR_038956]	100506714		45530230	chr22	45530171	-	hs|22q13.31	NR_038956	NUP50 antisense RNA 1 (head to head)	NUP50-AS1	chr22:45530230-45530171	NR_038956	Hs.189902
A_23_P149281	5.27137	2.39818	5.27137	up	FALSE	Homo sapiens EPH receptor A2 (EPHA2), mRNA [NM_004431]	1969	GO:0051898|GO:0005515|GO:0033628|GO:0005886|GO:0014028|GO:0010591|GO:0005003|GO:0046849|GO:0007411|GO:0016032|GO:0070309|GO:0007155|GO:0070372|GO:0060035|GO:0031256|GO:0048013|GO:0031258|GO:0008630|GO:0009986|GO:0030316|GO:0045765|GO:0032587|GO:0007275|GO:0018108|GO:0001525|GO:0070848|GO:0032863|GO:0005524|GO:0001649|GO:0043535|GO:0033598|GO:0001501|GO:0016477|GO:0060326|GO:0005887|GO:0030216|GO:…	16455972	chr1	16451800	-	hs|1p36.13	NM_004431	EPH receptor A2	EPHA2	chr1:16455972-16451800	NM_004431	Hs.171596
A_33_P3377209	2.05444	1.03874	2.05444	up	FALSE	Homo sapiens endosulfine alpha (ENSA), transcript variant 8, mRNA [NM_207168]	2029	GO:0007584|GO:0004864|GO:0008601|GO:0005102|GO:0019212|GO:0043086|GO:0009749|GO:0050790|GO:0005737|GO:0007067|GO:0050796|GO:0000086|GO:0019870|GO:0006810|GO:0005654|GO:0000278|GO:0008200|GO:0051721|GO:0051301	150599867	chr1	150599808	-	hs|1q21.3	NM_207168	endosulfine alpha	ENSA	chr1:150599867-150599808	NM_207168	Hs.632456
A_33_P3268783	2.2712	1.18345	2.2712	up	FALSE	Homo sapiens archaelysin family metallopeptidase 1 (AMZ1), transcript variant 1, mRNA [NM_133463]	155185	GO:0006508|GO:0008270|GO:0008237	2755061	chr7	2755002	+	hs|7p22.3	NM_133463	archaelysin family metallopeptidase 1	AMZ1	chr7:2755002-2755061	NM_133463	Hs.42221
A_33_P3308833	-5.06465	-2.34046	5.06465	down	FALSE	Homo sapiens chromosome 21 open reading frame 58 (C21orf58), transcript variant 4, mRNA [NM_001286476]	54058		47742758	chr21	47742699	-	hs|21q22.3	NM_001286476	chromosome 21 open reading frame 58	C21orf58	chr21:47742758-47742699	NM_001286476	Hs.236572
A_33_P3212994	-6.65732	-2.73494	6.65732	down	FALSE	Homo sapiens ZW10 interacting kinetochore protein (ZWINT), transcript variant 2, mRNA [NM_032997]	11130	GO:0005515|GO:0007093|GO:0005634|GO:0030425|GO:0005829|GO:0000070|GO:0005737|GO:0047485|GO:0000777|GO:0000776|GO:0051649|GO:0000278|GO:0051301	58117666	chr10	58117607	-	hs|10q21.1	NM_032997	ZW10 interacting kinetochore protein	ZWINT	chr10:58117666-58117607	NM_032997	Hs.591363
A_33_P3380383	2.30011	1.2017	2.30011	up	FALSE	Homo sapiens TRAF-interacting protein with forkhead-associated domain, family member B (TIFAB), mRNA [NM_001099221]	497189		134784664	chr5	134784605	-	hs|5q31.1	NM_001099221	TRAF-interacting protein with forkhead-associated domain, family member B	TIFAB	chr5:134784664-134784605	NM_001099221	Hs.552091
A_23_P100868	-2.14999	-1.10433	2.14999	down	FALSE	Homo sapiens myosin XIX (MYO19), transcript variant 3, mRNA [NM_001033580]	80179	GO:0005737|GO:0003774|GO:0008152|GO:0005741|GO:0003779|GO:0016459|GO:0005524	34869010	chr17	34868951	-	hs|17q12	NM_001033580	myosin XIX	MYO19	chr17:34869010-34868951	NM_001033580	Hs.302051
A_24_P382489	2.4303	1.28113	2.4303	up	FALSE	solute carrier family 27 (fatty acid transporter), member 1 [Source:HGNC Symbol;Acc:HGNC:10995] [ENST00000594962]	376497	GO:0006646|GO:0001579|GO:0001676|GO:0071902|GO:0005886|GO:0005783|GO:0033211|GO:0009409|GO:0044281|GO:0042803|GO:0000166|GO:0032049|GO:0031957|GO:0006654|GO:0006655|GO:0044255|GO:0006656|GO:0015245|GO:0032868|GO:0006661|GO:0071072|GO:0055085|GO:0004467|GO:0016020|GO:0016021|GO:0031652|GO:0015909|GO:0006659	17616976	chr19	17616917	+	hs|19p13.11	XM_006722749	solute carrier family 27 (fatty acid transporter), member 1	SLC27A1	chr19:17616917-17616976	XM_006722749	Hs.363138
A_33_P3382924	2.33812	1.22535	2.33812	up	FALSE	Homo sapiens secreted protein, acidic, cysteine-rich (osteonectin) (SPARC), mRNA [NM_003118]	6678	GO:0005515|GO:0005886|GO:0030324|GO:0045471|GO:0005518|GO:0043434|GO:0033591|GO:0051591|GO:0005615|GO:0016363|GO:0005739|GO:0007507|GO:0005737|GO:0030198|GO:0071682|GO:0022604|GO:0032496|GO:0031091|GO:0031092|GO:0031093|GO:0034097|GO:0010288|GO:0048839|GO:0009986|GO:0005509|GO:0050840|GO:0030168|GO:0051384|GO:0005576|GO:0006898|GO:0005604|GO:0010595|GO:0060348|GO:0051592|GO:0007165|GO:0071363|GO:…	151041099	chr5	151041040	-	hs|5q33.1	NM_003118	secreted protein, acidic, cysteine-rich (osteonectin)	SPARC	chr5:151041099-151041040	NM_003118	Hs.111779
A_23_P67771	-2.33865	-1.22568	2.33865	down	FALSE	Homo sapiens BRCA1 associated RING domain 1 (BARD1), transcript variant 1, mRNA [NM_000465]	580	GO:0005515|GO:0004842|GO:0045732|GO:0016567|GO:0003723|GO:0016874|GO:0000151|GO:0005634|GO:0042803|GO:0043231|GO:0070531|GO:0046826|GO:0005737|GO:0001894|GO:0007050|GO:0019900|GO:0085020|GO:0043066|GO:0043065|GO:0046982|GO:0005730|GO:0031436|GO:0006974|GO:0042325|GO:0006281|GO:0008270|GO:0005654|GO:0031441	215593719	chr2	215593660	-	hs|2q35	NM_000465	BRCA1 associated RING domain 1	BARD1	chr2:215593719-215593660	NM_000465	Hs.591642
A_23_P34877	4.00843	2.00304	4.00843	up	FALSE	Homo sapiens RNA binding motif protein 15 (RBM15), transcript variant 1, mRNA [NM_022768]	64783	GO:0005515|GO:0031965|GO:0001569|GO:0060674|GO:0000166|GO:0045638|GO:0060412|GO:0016032|GO:0005654|GO:0048536|GO:0007221|GO:0045892	110884714	chr1	110884655	+	hs|1p13.3	NM_022768	RNA binding motif protein 15	RBM15	chr1:110884655-110884714	NM_022768	Hs.435947
A_32_P110872	-5.3565	-2.42129	5.3565	down	FALSE	Homo sapiens gamma-glutamylamine cyclotransferase (GGACT), transcript variant 1, mRNA [NM_033110]	87769	GO:0003839|GO:0042219|GO:0070062	101183916	chr13	101183857	-	hs|13q32.3	NM_033110	gamma-glutamylamine cyclotransferase	GGACT	chr13:101183916-101183857	NM_033110	Hs.350868
A_23_P20075	3.55536	1.83	3.55536	up	FALSE	Homo sapiens NPC1-like 1 (NPC1L1), transcript variant 1, mRNA [NM_013389]	29881	GO:0042632|GO:0005515|GO:0006695|GO:0017137|GO:0005886|GO:0042493|GO:0044281|GO:0031526|GO:0030301|GO:0030299|GO:0031489|GO:0007165|GO:0016324|GO:0008144|GO:0042157|GO:0015918|GO:0008158|GO:0016021|GO:0030659	44552449	chr7	44552390	-	hs|7p13	NM_013389	NPC1-like 1	NPC1L1	chr7:44552449-44552390	NM_013389	Hs.567486
A_23_P146284	3.33315	1.73689	3.33315	up	FALSE	Homo sapiens squalene epoxidase (SQLE), mRNA [NM_003129]	6713	GO:0006695|GO:0006725|GO:0010033|GO:0050660|GO:0016126|GO:0005789|GO:0004506|GO:0044281|GO:0016021|GO:0055114	126034502	chr8	126034443	+	hs|8q24.13	NM_003129	squalene epoxidase	SQLE	chr8:126034443-126034502	NM_003129	Hs.71465
A_33_P3297452	2.25777	1.1749	2.25777	up	FALSE	ribosomal protein L23a pseudogene 76 [Source:HGNC Symbol;Acc:HGNC:36555] [ENST00000441860]			14851322	chr17	14851263	-	hs|17p12				chr17:14851322-14851263
A_33_P3235766	-3.76889	-1.91414	3.76889	down	FALSE	Homo sapiens glutamine and serine rich 1 (QSER1), mRNA [NM_001076786]	79832		33001759	chr11	33001700	+	hs|11p13	NM_001076786	glutamine and serine rich 1	QSER1	chr11:33001700-33001759	NM_001076786	Hs.369368
A_23_P94533	2.01864	1.01338	2.01864	up	FALSE	Homo sapiens cathepsin L (CTSL), transcript variant 1, mRNA [NM_001912]	1514	GO:0005515|GO:0097067|GO:0005518|GO:0005634|GO:0005764|GO:0005615|GO:0071888|GO:0019886|GO:0042393|GO:0022617|GO:0019882|GO:0030198|GO:0036021|GO:0051603|GO:0030574|GO:0006508|GO:0001968|GO:0043202|GO:0070062|GO:0043394|GO:0005576|GO:0002224|GO:0004197|GO:0002250|GO:0045087|GO:0008234	90345385	chr9	90345326	+	hs|9q21.33	NM_001912	cathepsin L	CTSL	chr9:90345326-90345385	NM_001912	Hs.731507
A_24_P55148	-2.14645	-1.10196	2.14645	down	FALSE	Homo sapiens histone cluster 1, H2bj (HIST1H2BJ), mRNA [NM_021058]	8970	GO:0046982|GO:0050830|GO:0019731|GO:0006334|GO:0006325|GO:0005654|GO:0005634|GO:0000786|GO:0005615|GO:0003677|GO:0002227	27100377	chr6	27100318	-	hs|6p22.1	NM_021058	histone cluster 1, H2bj	HIST1H2BJ	chr6:27100377-27100318	NM_021058	Hs.656567
A_23_P27315	-2.20955	-1.14375	2.20955	down	FALSE	Homo sapiens elastin microfibril interfacer 2 (EMILIN2), mRNA [NM_032048]	84034	GO:0031012|GO:0005515|GO:0008150|GO:0005581|GO:0005578|GO:0030023|GO:0005576|GO:0007155	2914038	chr18	2913979	+	hs|18p11.31	NM_032048	elastin microfibril interfacer 2	EMILIN2	chr18:2913979-2914038	NM_032048	Hs.532815
A_19_P00802864	3.14583	1.65344	3.14583	up	FALSE				17093057	chr17	17092998	-	hs|17p11.2				chr17:017093057-017092998
A_23_P215111	2.87561	1.52387	2.87561	up	FALSE	Homo sapiens ATPase, H+ transporting, lysosomal V0 subunit a4 (ATP6V0A4), transcript variant 1, mRNA [NM_020632]	50617	GO:0008286|GO:0005515|GO:0005886|GO:0007605|GO:0031526|GO:0005765|GO:0006885|GO:0006879|GO:0000220|GO:0033572|GO:0016324|GO:0007035|GO:0046961|GO:0030670|GO:0051117|GO:0090382|GO:0070062|GO:0007588|GO:0070072|GO:0015986|GO:0051701|GO:0045177|GO:0055085|GO:0001503|GO:0015991|GO:0016021|GO:0010008|GO:0016471|GO:0005768|GO:0015992	138391206	chr7	138391147	-	hs|7q34	NM_020632	ATPase, H+ transporting, lysosomal V0 subunit a4	ATP6V0A4	chr7:138391206-138391147	NM_020632	Hs.98967
A_19_P00319772	-9.98697	-3.32005	9.98697	down	FALSE	UI-HF-CH0.2-aus-e-05-0-UI.r1 NIH_MGC_216 Homo sapiens cDNA clone IMAGE:30574516 5', mRNA sequence [CF123899]			54906163	chr17	54906104	-	hs|17q22	CF123899			chr17:054906163-054906104		Hs.158851
A_23_P120428	2.18883	1.13016	2.18883	up	FALSE	Homo sapiens TP53 target 5 (TP53TG5), mRNA [NM_014477]	27296	GO:0035556|GO:0003674|GO:0030308|GO:0005737|GO:0005634	44005865	chr20	44004147	-	hs|20q13.12	NM_014477	TP53 target 5	TP53TG5	chr20:44005865-44004147	NM_014477	Hs.710271
A_23_P100730	2.99778	1.58389	2.99778	up	FALSE	Homo sapiens src kinase associated phosphoprotein 1 (SKAP1), transcript variant 1, mRNA [NM_003726]	8631	GO:0005515|GO:0050852|GO:0017124|GO:0005886|GO:0019901|GO:0019903|GO:0005634|GO:0009967|GO:0032403|GO:0005737|GO:0005911|GO:0045944|GO:0005070|GO:0045893|GO:0042169	46210889	chr17	46210830	-	hs|17q21.32	NM_003726	src kinase associated phosphoprotein 1	SKAP1	chr17:46210889-46210830	NM_003726	Hs.316931
A_33_P3533377	2.15984	1.11092	2.15984	up	FALSE	DA571583 HEMBA1 Homo sapiens cDNA clone HEMBA1006880 5', mRNA sequence [DA571583]	401983		227885658	chr1	227885599	+	hs|1q42.13	DA571583	zinc finger protein 847, pseudogene	ZNF847P	chr1:227885599-227885658		Hs.681816
A_19_P00323165	2.08363	1.0591	2.08363	up	FALSE				138957070	chrX	138957011	+	hs|Xq27.1				chrX:138957011-138957070
A_33_P3316064	-2.83085	-1.50123	2.83085	down	FALSE	carbonic anhydrase VB pseudogene 1 [Source:HGNC Symbol;Acc:HGNC:29544] [ENST00000380336]	340591	GO:0005739|GO:0008152|GO:0008270|GO:0004089	15715583	chrX	15715524	+	hs|Xp22.2	XR_110931	carbonic anhydrase VB pseudogene 1	CA5BP1	chrX:15715524-15715583		Hs.691047
A_33_P3388006	4.44561	2.15238	4.44561	up	FALSE	Homo sapiens spindle and centriole associated protein 1 (SPICE1), mRNA [NM_144718]	152185	GO:0005813|GO:0005737|GO:0005814|GO:0005819|GO:0090307|GO:0046599|GO:0051310|GO:0051301	113161839	chr3	113161780	-	hs|3q13.2	NM_144718	spindle and centriole associated protein 1	SPICE1	chr3:113161839-113161780	NM_144718	Hs.477144
A_23_P256948	2.00868	1.00625	2.00868	up	FALSE	Homo sapiens musculin (MSC), mRNA [NM_005098]	9242	GO:0003700|GO:0006366|GO:0003714|GO:0060539|GO:0046983|GO:0001206|GO:0060021|GO:0005634|GO:0000980|GO:0014707|GO:0000122	72754906	chr8	72754847	-	hs|8q13.3	NM_005098	musculin	MSC	chr8:72754906-72754847	NM_005098	Hs.442619
A_33_P3240249	2.00954	1.00686	2.00954	up	FALSE	Homo sapiens cDNA FLJ43724 fis, clone TESOP2007688. [AK125712]			19623054	chr17	19622995	+	hs|17p11.2	AK125712			chr17:19622995-19623054		Hs.640196
A_33_P3421183	17.0191	4.08908	17.0191	up	FALSE	general transcription factor IIi [Source:HGNC Symbol;Acc:HGNC:4659] [ENST00000473333]			74160589	chr7	74160530	+	hs|7q11.23				chr7:74160530-74160589
A_24_P280846	2.01458	1.01048	2.01458	up	FALSE	Homo sapiens golgi transport 1A (GOLT1A), mRNA [NM_198447]	127845	GO:0006629|GO:0000139|GO:0016021|GO:0016192|GO:0015031|GO:0016298	204170804	chr1	204168371	-	hs|1q32.1	NM_198447	golgi transport 1A	GOLT1A	chr1:204170804-204168371	NM_198447	Hs.532401
A_33_P3345549	-3.5505	-1.82802	3.5505	down	FALSE	Homo sapiens L-2-hydroxyglutarate dehydrogenase (L2HGDH), mRNA [NM_024884]	79944	GO:0005739|GO:0006103|GO:0005743|GO:0031305|GO:0047545|GO:0044281|GO:0016021|GO:0044267|GO:0044237|GO:0055114	50709230	chr14	50709171	-	hs|14q21.3	NM_024884	L-2-hydroxyglutarate dehydrogenase	L2HGDH	chr14:50709230-50709171	NM_024884	Hs.256034
A_33_P3383836	3.03744	1.60286	3.03744	up	FALSE	Homo sapiens tripartite motif containing 9 (TRIM9), transcript variant 1, mRNA [NM_015163]	114088	GO:0004842|GO:0016567|GO:0030054|GO:0016874|GO:0016079|GO:0030425|GO:0042803|GO:0008021|GO:0035544|GO:0005737|GO:0045955|GO:0000149|GO:0043161|GO:0008270|GO:0005856	51448600	chr14	51448541	-	hs|14q22.1	NM_015163	tripartite motif containing 9	TRIM9	chr14:51448600-51448541	NM_015163	Hs.654750
A_23_P150467	2.01265	1.0091	2.01265	up	FALSE	Homo sapiens olfactory receptor, family 5, subfamily I, member 1 (OR5I1), mRNA [NM_006637]	10798	GO:0050911|GO:0007165|GO:0004984|GO:0007186|GO:0005886|GO:0004930|GO:0016021	55703231	chr11	55703172	-	hs|11q12.1	NM_006637	olfactory receptor, family 5, subfamily I, member 1	OR5I1	chr11:55703231-55703172	NM_006637	Hs.533706
A_23_P204850	-2.04832	-1.03444	2.04832	down	FALSE	Homo sapiens retinoblastoma 1 (RB1), mRNA [NM_000321]	5925	GO:0051219|GO:0005515|GO:0003700|GO:0007070|GO:0097284|GO:0050680|GO:0071922|GO:0050681|GO:0051402|GO:0043353|GO:0031175|GO:0042802|GO:0035189|GO:0045445|GO:0000785|GO:0031625|GO:0001102|GO:0003713|GO:0005819|GO:0045842|GO:0043550|GO:2000134|GO:0001047|GO:0031134|GO:0045651|GO:0071930|GO:0000075|GO:0005654|GO:0000278|GO:0045893|GO:0045892|GO:0051146|GO:0051301|GO:0008134|GO:0007093|GO:0007265|GO:…	49055904	chr13	49055845	+	hs|13q14.2	NM_000321	retinoblastoma 1	RB1	chr13:49055845-49055904	NM_000321	Hs.408528
A_23_P29939	3.18084	1.66941	3.18084	up	FALSE	Homo sapiens synuclein, alpha (non A4 component of amyloid precursor) (SNCA), transcript variant 4, mRNA [NM_007308]	6622	GO:0005515|GO:0008017|GO:0030054|GO:0043030|GO:0032410|GO:0010040|GO:0005764|GO:0042802|GO:0031623|GO:0032496|GO:0032026|GO:0005938|GO:0043027|GO:0005791|GO:0006638|GO:0005504|GO:0005794|GO:0000287|GO:0005507|GO:0005509|GO:0007568|GO:0019904|GO:0010517|GO:0000122|GO:0032769|GO:0005747|GO:0042775|GO:0016491|GO:0030544|GO:0007006|GO:0008270|GO:0019894|GO:0001956|GO:0006644|GO:0008344|GO:0030424|GO:…	90647744	chr4	90647685	-	hs|4q22.1	NM_007308	synuclein, alpha (non A4 component of amyloid precursor)	SNCA	chr4:90647744-90647685	NM_007308	Hs.21374
A_23_P329962	5.1723	2.37081	5.1723	up	FALSE	Homo sapiens Sad1 and UNC84 domain containing 3 (SUN3), transcript variant 1, mRNA [NM_001030019]	256979	GO:0034993|GO:0006998|GO:0090286|GO:0016021|GO:0005635	48026942	chr7	48026883	-	hs|7p12.3	NM_001030019	Sad1 and UNC84 domain containing 3	SUN3	chr7:48026942-48026883	NM_001030019	Hs.406741
A_23_P96658	2.01348	1.00969	2.01348	up	FALSE	Homo sapiens taxilin gamma pseudogene, Y-linked (TXLNGY), transcript variant 1, non-coding RNA [NR_045128]	246126	GO:0019905	21767217	chrY	21767158	+	hs|Yq11.222	NR_045128	taxilin gamma pseudogene, Y-linked	TXLNGY	chrY:21767158-21767217	NR_045128	Hs.522863
A_23_P120594	2.16718	1.11582	2.16718	up	FALSE	Homo sapiens acyl-CoA synthetase short-chain family member 1 (ACSS1), transcript variant 1, mRNA [NM_032501]	84532	GO:0005515|GO:0006805|GO:0016208|GO:0019542|GO:0006069|GO:0005759|GO:0019427|GO:0019413|GO:0044281|GO:0003987|GO:0006085|GO:0005524	24987088	chr20	24987029	-	hs|20p11.21	NM_032501	acyl-CoA synthetase short-chain family member 1	ACSS1	chr20:24987088-24987029	NM_032501	Hs.529353
A_23_P24774	2.24566	1.16714	2.24566	up	FALSE	Homo sapiens ATP-binding cassette, sub-family C (CFTR/MRP), member 8 (ABCC8), transcript variant 2, mRNA [NM_000352]	6833	GO:0015079|GO:0005886|GO:0005975|GO:0008281|GO:0007268|GO:0042626|GO:0044281|GO:0055085|GO:0005524|GO:0044325|GO:0007165|GO:0006112|GO:0050796|GO:0008076|GO:0006813|GO:0071805	17414661	chr11	17414602	-	hs|11p15.1	NM_000352	ATP-binding cassette, sub-family C (CFTR/MRP), member 8	ABCC8	chr11:17414661-17414602	NM_000352	Hs.54470
A_33_P3381666	-2.22789	-1.15568	2.22789	down	FALSE	Homo sapiens actin binding LIM protein family, member 2 (ABLIM2), transcript variant 7, mRNA [NM_001130088]	84448	GO:0030036|GO:0007411|GO:0045944|GO:0008270|GO:0003779|GO:0030016|GO:0015629|GO:0006351	8008822	chr4	8008763	-	hs|4p16.1	NM_001130088	actin binding LIM protein family, member 2	ABLIM2	chr4:8008822-8008763	NM_001130088	Hs.233404
A_24_P159702	2.76724	1.46845	2.76724	up	FALSE	Homo sapiens lectin, mannose-binding, 1 (LMAN1), mRNA [NM_005570]	3998	GO:0005515|GO:0005537|GO:0030017|GO:0046872|GO:0006457|GO:0033116|GO:0007030|GO:0032527|GO:0044220|GO:0018279|GO:0070062|GO:0012507|GO:0005793|GO:0010638|GO:0006888|GO:0016020|GO:0000139|GO:0007596|GO:0034498|GO:0005789|GO:0016021|GO:0051082|GO:0007029|GO:0044267|GO:0043687	56997928	chr18	56997869	-	hs|18q21.32	NM_005570	lectin, mannose-binding, 1	LMAN1	chr18:56997928-56997869	NM_005570	Hs.465295
A_33_P3396008	5.16569	2.36896	5.16569	up	FALSE	Homo sapiens advanced glycosylation end product-specific receptor (AGER), transcript variant 8, mRNA [NM_001206954]	177	GO:0005515|GO:0005886|GO:0009611|GO:0005576|GO:0031175|GO:0042802|GO:0050930|GO:0044548|GO:0051092|GO:0006954|GO:0005887|GO:0045087|GO:0004872|GO:0007166|GO:0004888	32151757	chr6	32151698	-	hs|6p21.32	NM_001206954	advanced glycosylation end product-specific receptor	AGER	chr6:32151757-32151698	NM_001206954	Hs.534342
A_23_P59045	-2.13295	-1.09285	2.13295	down	FALSE	Homo sapiens histone cluster 1, H2ae (HIST1H2AE), mRNA [NM_021052]	3012	GO:0008150|GO:0046982|GO:0005634|GO:0000786|GO:0003677|GO:0070062	26217613	chr6	26217554	+	hs|6p22.2	NM_021052	histone cluster 1, H2ae	HIST1H2AE	chr6:26217554-26217613	NM_021052	Hs.121017
A_23_P25720	2.35549	1.23603	2.35549	up	FALSE	Homo sapiens serpin peptidase inhibitor, clade A (alpha-1 antiproteinase, antitrypsin), member 4 (SERPINA4), transcript variant 3, mRNA [NM_006215]	5267	GO:0010951|GO:0004867|GO:0005615|GO:0070062	95033512	chr14	95033453	+	hs|14q32.13	NM_006215	serpin peptidase inhibitor, clade A (alpha-1 antiproteinase, antitrypsin), member 4	SERPINA4	chr14:95033453-95033512	NM_006215	Hs.719893
A_23_P122197	-3.50661	-1.81008	3.50661	down	FALSE	Homo sapiens cyclin B1 (CCNB1), mRNA [NM_031966]	891	GO:0007077|GO:0005515|GO:0060045|GO:0046680|GO:0090266|GO:0007283|GO:0001556|GO:0005113|GO:0071398|GO:0005813|GO:0071283|GO:0019901|GO:0001701|GO:0000922|GO:0035173|GO:0045931|GO:0055015|GO:0005654|GO:0007080|GO:0000278|GO:0031442|GO:0051301|GO:0043148|GO:0005634|GO:0000079|GO:0048146|GO:0042246|GO:0031145|GO:0005829|GO:0005737|GO:0000082|GO:0000086|GO:0051726|GO:2000775|GO:0060623|GO:0051987|GO:…	68473123	chr5	68471363	+	hs|5q13.2	NM_031966	cyclin B1	CCNB1	chr5:68471363-68473123	NM_031966	Hs.23960
A_23_P132027	2.54815	1.34945	2.54815	up	FALSE	Homo sapiens sperm associated antigen 4 (SPAG4), mRNA [NM_003116]	6676	GO:0005737|GO:0031514|GO:0005198|GO:0006998|GO:0090286|GO:0016021|GO:0007283|GO:0005635|GO:0005856	34208649	chr20	34207653	+	hs|20q11.22	NM_003116	sperm associated antigen 4	SPAG4	chr20:34207653-34208649	NM_003116	Hs.123159
A_33_P3246833	4.20779	2.07306	4.20779	up	FALSE	Homo sapiens interleukin 1 receptor antagonist (IL1RN), transcript variant 4, mRNA [NM_173843]	3557	GO:0006629|GO:0002439|GO:0005886|GO:0014050|GO:0045352|GO:0045353|GO:0005152|GO:0005615|GO:0005151|GO:0005150|GO:0005622|GO:0005737|GO:0006955|GO:0042594|GO:0001960|GO:0070670|GO:0001660|GO:0032496|GO:0034115|GO:0007613|GO:0043507|GO:0070555|GO:0070062|GO:0014823|GO:0043066|GO:0005149|GO:0007565|GO:0030336|GO:2000660|GO:0042493|GO:0051384|GO:0006953|GO:0005125|GO:0019233|GO:0045837|GO:0071874|GO:…	113891590	chr2	113891531	+	hs|2q13	NM_173843	interleukin 1 receptor antagonist	IL1RN	chr2:113891531-113891590	NM_173843	Hs.81134
A_23_P1782	2.27527	1.18604	2.27527	up	FALSE	Homo sapiens CD82 molecule (CD82), transcript variant 1, mRNA [NM_002231]	3732	GO:0005515|GO:0005886|GO:0005887|GO:0070062	44640955	chr11	44640896	+	hs|11p11.2	NM_002231	CD82 molecule	CD82	chr11:44640896-44640955	NM_002231	Hs.527778
A_19_P00320173	3.10853	1.63623	3.10853	up	FALSE				8512712	chr4	8512653	+	hs|4p16.1				chr4:8512653-8512712		Hs.518622
A_23_P1331	4.12343	2.04385	4.12343	up	FALSE	Homo sapiens collagen, type XIII, alpha 1 (COL13A1), transcript variant 5, mRNA [NM_080801]	1305	GO:0005515|GO:0005886|GO:0005576|GO:0005600|GO:0030154|GO:0001958|GO:0016337|GO:0007160|GO:0022617|GO:0030198|GO:0005911|GO:0030574|GO:0005788|GO:0008201|GO:0001763	71718870	chr10	71718811	+	hs|10q22.1	NM_080801	collagen, type XIII, alpha 1	COL13A1	chr10:71718811-71718870	NM_080801	Hs.695934
A_23_P128084	2.43683	1.28501	2.43683	up	FALSE	Homo sapiens integrin, alpha 7 (ITGA7), transcript variant 2, mRNA [NM_002206]	3679	GO:0031594|GO:0046982|GO:0005886|GO:0009986|GO:0008360|GO:0048514|GO:0034677|GO:0035987|GO:0046872|GO:0042383|GO:0005737|GO:0005178|GO:0007517|GO:0007160|GO:0016477|GO:0007229|GO:0007519|GO:0030198|GO:0043236|GO:0034113|GO:0005927	56078479	chr12	56078420	-	hs|12q13.2	NM_002206	integrin, alpha 7	ITGA7	chr12:56078479-56078420	NM_002206	Hs.524484
A_33_P3242743	-2.0097	-1.00698	2.0097	down	FALSE	Homo sapiens ADP-ribosylation factor related protein 1 (ARFRP1), transcript variant 8, mRNA [NM_001267549]	10139	GO:0005515|GO:0005802|GO:0005794|GO:0007369|GO:0007264|GO:0043001|GO:0003924|GO:0005525|GO:0007165|GO:0016020|GO:0034067|GO:0008152|GO:0042147	62330066	chr20	62330007	-	hs|20q13.33	NM_001267549	ADP-ribosylation factor related protein 1	ARFRP1	chr20:62330066-62330007	NM_001267549	Hs.389277
A_33_P3288614	-2.41536	-1.27224	2.41536	down	FALSE	Homo sapiens uncharacterized LOC101927322 (LOC101927322), mRNA [NM_001289967]	101927322		56337300	chr18	56337241	-	hs|18q21.32	NM_001289967	uncharacterized LOC101927322	LOC101927322	chr18:56337300-56337241	NM_001289967
A_19_P00321253	-5.40263	-2.43366	5.40263	down	FALSE	Homo sapiens, clone IMAGE:3867049, mRNA. [BC009060]			138999861	chr9	138999802	-	hs|9q34.3	BC009060			chr9:138999861-138999802		Hs.611493
A_24_P550924	3.55532	1.82998	3.55532	up	FALSE	Homo sapiens BTB (POZ) domain containing 19 (BTBD19), mRNA [NM_001136537]	149478		45279334	chr1	45279137	+	hs|1p34.1	NM_001136537	BTB (POZ) domain containing 19	BTBD19	chr1:45279137-45279334	NM_001136537	Hs.632400
A_19_P00326174	2.57519	1.36468	2.57519	up	FALSE				10710028	chr2	10709969	+	hs|2p25.1				chr2:010709969-010710028
A_33_P3398712	2.00378	1.00272	2.00378	up	FALSE	DB201663 TRACH2 Homo sapiens cDNA clone TRACH2011388 5', mRNA sequence [DB201663]			74274881	chr8	74274822	+	hs|8q21.11	DB201663			chr8:74274822-74274881		Hs.586405
A_23_P301846	2.49141	1.31696	2.49141	up	FALSE	Homo sapiens calcitonin-related polypeptide alpha (CALCA), transcript variant 2, mRNA [NM_001033952]	796	GO:0005515|GO:0009408|GO:0010523|GO:0005615|GO:0032403|GO:0032757|GO:0042802|GO:0031623|GO:0001984|GO:0007218|GO:0051482|GO:0071356|GO:0043025|GO:0001944|GO:0007566|GO:0007568|GO:0045651|GO:0002031|GO:0002027|GO:0005179|GO:0043542|GO:0007189|GO:0045892|GO:0007631|GO:0032730|GO:0030819|GO:0007267|GO:0005634|GO:0045776|GO:0007204|GO:0045778|GO:0045779|GO:0032147|GO:0007190|GO:0005737|GO:0030279|GO:…	14990247	chr11	14990188	-	hs|11p15.2	NM_001033952	calcitonin-related polypeptide alpha	CALCA	chr11:14990247-14990188	NM_001033952	Hs.37058
A_19_P00319151	2.00451	1.00325	2.00451	up	FALSE	Homo sapiens X inactive specific transcript (non-protein coding) (XIST), long non-coding RNA [NR_001564]	7503		73040791	chrX	73040732	-	hs|Xq13.2	NR_001564	X inactive specific transcript (non-protein coding)	XIST	chrX:73040791-73040732	NR_001564	Hs.655450
A_23_P200298	-3.47372	-1.79648	3.47372	down	FALSE	Homo sapiens amylo-alpha-1, 6-glucosidase, 4-alpha-glucanotransferase (AGL), transcript variant 4, mRNA [NM_000028]	178	GO:0005515|GO:0043033|GO:0016234|GO:0005975|GO:0007584|GO:0005978|GO:0051384|GO:0044281|GO:0005829|GO:0005737|GO:0016529|GO:0004134|GO:0009405|GO:0004135|GO:0006006|GO:0030247|GO:0005654|GO:0005980|GO:0031593|GO:0004133	100389288	chr1	100389229	+	hs|1p21.2	NM_000028	amylo-alpha-1, 6-glucosidase, 4-alpha-glucanotransferase	AGL	chr1:100389229-100389288	NM_000028	Hs.904
A_19_P00800116	4.6687	2.22302	4.6687	up	FALSE				158774746	chr2	158774687	+	hs|2q24.1				chr2:158774687-158774746
A_19_P00806976	2.02458	1.01762	2.02458	up	FALSE	ring finger protein 115 [Source:HGNC Symbol;Acc:HGNC:18154] [ENST00000582693]	27246	GO:0005515|GO:0070534|GO:0004842|GO:0016874|GO:0042059|GO:0008270|GO:0070936|GO:0043162|GO:0051865|GO:0005829	145692585	chr1	145692526	+	hs|1q21.1		ring finger protein 115	RNF115	chr1:145692526-145692585
A_24_P256404	-3.24321	-1.69742	3.24321	down	FALSE	Homo sapiens cDNA FLJ35883 fis, clone TESTI2008929. [AK093202]	100133616		16864625	chr1	16864566	+	hs|1p36.13	AK093202	uncharacterized LOC100133616	LOC100133616	chr1:16864566-16864625		Hs.722379
A_23_P213706	2.22692	1.15505	2.22692	up	FALSE	Homo sapiens interleukin 4 (IL4), transcript variant 1, mRNA [NM_000589]	3565	GO:0005515|GO:0071677|GO:0014070|GO:0060041|GO:0048295|GO:0043031|GO:0005615|GO:0045348|GO:0006935|GO:0035745|GO:0007565|GO:0071288|GO:0045191|GO:2000320|GO:0042832|GO:2000424|GO:0002674|GO:0005125|GO:0002227|GO:0042113|GO:0002230|GO:0050776|GO:0045893|GO:0048304|GO:0008083|GO:0045892|GO:0009897|GO:0045080|GO:2001237|GO:0005136|GO:0032733|GO:0030890|GO:0031296|GO:0045471|GO:0042523|GO:0045189|GO:…	132018255	chr5	132018196	+	hs|5q31.1	NM_000589	interleukin 4	IL4	chr5:132018196-132018255	NM_000589	Hs.73917
A_23_P410998	2.49208	1.31735	2.49208	up	FALSE	Homo sapiens RAB5B, member RAS oncogene family (RAB5B), transcript variant 1, mRNA [NM_002868]	5869	GO:0005515|GO:0042470|GO:0005886|GO:0003924|GO:0048227|GO:0030139|GO:0005525|GO:0006886|GO:0005622|GO:0006184|GO:0030742|GO:0016020|GO:0030100|GO:0019882|GO:0031901|GO:0007032|GO:0032482|GO:0019003|GO:0005769|GO:0070062|GO:0005768	56388085	chr12	56388026	+	hs|12q13.2	NM_002868	RAB5B, member RAS oncogene family	RAB5B	chr12:56388026-56388085	NM_002868	Hs.157659
A_23_P218675	2.75592	1.46253	2.75592	up	FALSE	Homo sapiens WAP four-disulfide core domain 2 (WFDC2), mRNA [NM_006103]	10406	GO:0010951|GO:0019828|GO:0004869|GO:0004866|GO:0004867|GO:0006508|GO:0007283|GO:0005615|GO:0070062	44108728	chr20	44108669	+	hs|20q13.12	NM_006103	WAP four-disulfide core domain 2	WFDC2	chr20:44108669-44108728	NM_006103	Hs.2719
A_23_P27107	2.05809	1.0413	2.05809	up	FALSE	Homo sapiens transmembrane 4 L six family member 5 (TM4SF5), mRNA [NM_003963]	9032	GO:0005887	4686307	chr17	4686248	+	hs|17p13.2	NM_003963	transmembrane 4 L six family member 5	TM4SF5	chr17:4686248-4686307	NM_003963	Hs.184194
A_23_P380871	2.01416	1.01017	2.01416	up	FALSE	Homo sapiens defensin, beta 105B (DEFB105B), mRNA [NM_001040703]	504180	GO:0005576|GO:0042742	7346996	chr8	7345688	+	hs|8p23.1	NM_001040703	defensin, beta 105B	DEFB105B	chr8:7345688-7346996	NM_001040703	Hs.381378
A_33_P3414591	2.47562	1.30779	2.47562	up	FALSE	Homo sapiens twist family bHLH transcription factor 1 (TWIST1), mRNA [NM_000474]	7291	GO:0005515|GO:0006366|GO:0003180|GO:0000981|GO:0003183|GO:0048701|GO:2000147|GO:0042803|GO:0071639|GO:0050679|GO:0030500|GO:0032760|GO:0046982|GO:0019904|GO:0032720|GO:0001843|GO:0070888|GO:0014067|GO:0000122|GO:0048642|GO:0001701|GO:0001649|GO:0007517|GO:0001503|GO:0048511|GO:2000276|GO:0045892|GO:0042733|GO:0008134|GO:2000679|GO:0010718|GO:0035359|GO:0005634|GO:0035067|GO:0043433|GO:0061029|GO:…	19156521	chr7	19156462	-	hs|7p21.1	NM_000474	twist family bHLH transcription factor 1	TWIST1	chr7:19156521-19156462	NM_000474	Hs.66744
A_23_P202156	3.79516	1.92416	3.79516	up	FALSE	Homo sapiens nuclear factor of kappa light polypeptide gene enhancer in B-cells 2 (p49/p100) (NFKB2), transcript variant 3, mRNA [NM_001288724]	4791	GO:0005515|GO:0034142|GO:0003700|GO:0007249|GO:0005634|GO:0048536|GO:0005829|GO:0002756|GO:0005737|GO:0051092|GO:0006954|GO:0030198|GO:0045944|GO:0002755|GO:0032481|GO:0002467|GO:0033257|GO:0034097|GO:0034138|GO:0006355|GO:0038124|GO:0038123|GO:0002268|GO:0034134|GO:0003713|GO:0000122|GO:0002224|GO:0000978|GO:0038061|GO:0006351|GO:0001077|GO:0045087|GO:0003682|GO:0035666|GO:0034166|GO:0005654|GO:…	104161229	chr10	104161053	+	hs|10q24.32	NM_001288724	nuclear factor of kappa light polypeptide gene enhancer in B-cells 2 (p49/p100)	NFKB2	chr10:104161053-104161229	NM_001288724	Hs.73090
A_33_P3381899	2.22734	1.15532	2.22734	up	FALSE	Homo sapiens synaptogyrin 3 (SYNGR3), mRNA [NM_004209]	9143	GO:0047485|GO:0031594|GO:0030054|GO:0021762|GO:0032411|GO:0030672|GO:0016021|GO:0042169|GO:0008021	2043556	chr16	2043497	+	hs|16p13.3	NM_004209	synaptogyrin 3	SYNGR3	chr16:2043497-2043556	NM_004209	Hs.435277
A_23_P57819	-2.39802	-1.26184	2.39802	down	FALSE	Homo sapiens TatD DNase domain containing 2 (TATDN2), mRNA [NM_014760]	9797	GO:0006308|GO:0004536|GO:0043229|GO:0005654|GO:0016888|GO:0006987|GO:0044267|GO:0000737|GO:0046872|GO:0030968	10322754	chr3	10322695	+	hs|3p25.3	NM_014760	TatD DNase domain containing 2	TATDN2	chr3:10322695-10322754	NM_014760	Hs.475401
A_24_P36868	5.18152	2.37338	5.18152	up	FALSE	Homo sapiens WD repeat domain 26 (WDR26), transcript variant 1, mRNA [NM_025160]	80232	GO:0005737|GO:0005654	224573395	chr1	224573336	-	hs|1q42.11	NM_025160	WD repeat domain 26	WDR26	chr1:224573395-224573336	NM_025160	Hs.497873
A_24_P122682	2.39565	1.26042	2.39565	up	FALSE	Homo sapiens RAB4A, member RAS oncogene family (RAB4A), transcript variant 1, mRNA [NM_004578]	5867	GO:0005515|GO:0048471|GO:0003924|GO:0005525|GO:0006886|GO:0031982|GO:0006184|GO:0016020|GO:0019882|GO:0030100|GO:0032593|GO:0008565|GO:0061024|GO:0032482|GO:0019003|GO:0070062|GO:0005768	229438614	chr1	229434766	+	hs|1q42.13	NM_004578	RAB4A, member RAS oncogene family	RAB4A	chr1:229434766-229438614	NM_004578	Hs.296169
A_23_P142918	-2.26545	-1.1798	2.26545	down	FALSE	Homo sapiens chromosome 2 open reading frame 69 (C2orf69), mRNA [NM_153689]	205327	GO:0005576	200791688	chr2	200791629	+	hs|2q33.1	NM_153689	chromosome 2 open reading frame 69	C2orf69	chr2:200791629-200791688	NM_153689	Hs.471040
A_33_P3415843	-3.90688	-1.96602	3.90688	down	FALSE	BT006801 carnitine acetyltransferase {Homo sapiens} (exp=-1; wgp=0; cg=0), partial (18%) [THC2667880]			131869680	chr9	131869621	-	hs|9q34.11				chr9:131869680-131869621
A_24_P136866	2.01308	1.0094	2.01308	up	FALSE	Homo sapiens solute carrier family 8 (sodium/calcium exchanger), member 1 (SLC8A1), transcript variant A, mRNA [NM_021097]	6546	GO:0060401|GO:0008092|GO:0005516|GO:0030018|GO:0060402|GO:0005886|GO:0006883|GO:0009791|GO:0060048|GO:0005432|GO:0046872|GO:0055074|GO:0071436|GO:0048747|GO:0016323|GO:0010649|GO:0006936|GO:0014704|GO:0044557|GO:0006811|GO:0035050|GO:0051481|GO:0010882|GO:0030506|GO:0071313|GO:0001892|GO:0010881|GO:0030315|GO:0035994|GO:0086064|GO:0055085|GO:0044325|GO:0014829|GO:0042383|GO:0070509|GO:0003007|GO:…	40657389	chr2	40657330	-	hs|2p22.1	NM_021097	solute carrier family 8 (sodium/calcium exchanger), member 1	SLC8A1	chr2:40657389-40657330	NM_021097	Hs.468274
A_23_P114353	2.4582	1.29761	2.4582	up	FALSE	Homo sapiens nuclear RNA export factor 5 (NXF5), transcript variant 1, mRNA [NM_032946]	55998	GO:0005515|GO:0005737|GO:0006406|GO:0000166|GO:0003723|GO:0050658|GO:0007275|GO:0005634	101087159	chrX	101087100	-	hs|Xq22.1	NM_032946	nuclear RNA export factor 5	NXF5	chrX:101087159-101087100	NM_032946	Hs.307077
A_23_P31315	-2.01081	-1.00778	2.01081	down	FALSE	Homo sapiens chromobox homolog 3 (CBX3), transcript variant 2, mRNA [NM_016587]	11335	GO:0005515|GO:0005719|GO:0019904|GO:0005819|GO:0005637|GO:0005634|GO:0005635|GO:0006351|GO:0042802|GO:0005720|GO:0000779|GO:0005654|GO:0006338|GO:0048511|GO:0031618|GO:0019899|GO:0045892|GO:0000785	26252019	chr7	26251960	+	hs|7p15.2	NM_016587	chromobox homolog 3	CBX3	chr7:26251960-26252019	NM_016587	Hs.381189
A_23_P216920	2.75097	1.45994	2.75097	up	FALSE	Homo sapiens NIMA-related kinase 6 (NEK6), transcript variant 2, mRNA [NM_014397]	10783	GO:0005515|GO:0007077|GO:0031572|GO:0005634|GO:0005829|GO:0000910|GO:0005737|GO:0046777|GO:0007059|GO:0018105|GO:0004871|GO:2000772|GO:0043123|GO:0000287|GO:0005815|GO:0019901|GO:0005874|GO:0006915|GO:0051225|GO:0005524|GO:0007165|GO:0007346|GO:0000922|GO:0007067|GO:0016607|GO:0004674|GO:0006468|GO:0019894|GO:0030071|GO:0000278	127114676	chr9	127114617	+	hs|9q33.3	NM_014397	NIMA-related kinase 6	NEK6	chr9:127114617-127114676	NM_014397	Hs.197071
A_33_P3499174	-2.98752	-1.57895	2.98752	down	FALSE	Homo sapiens ubiquitin related modifier 1 (URM1), transcript variant 3, mRNA [NM_001265582]	81605	GO:0016783|GO:0005515|GO:0002098|GO:0034227|GO:0032447|GO:0070062|GO:0005829	131152890	chr9	131152831	+	hs|9q34.11	NM_001265582	ubiquitin related modifier 1	URM1	chr9:131152831-131152890	NM_001265582	Hs.495229
A_23_P120243	2.0242	1.01735	2.0242	up	FALSE	Homo sapiens homeobox D1 (HOXD1), mRNA [NM_024501]	3231	GO:0043565|GO:0006355|GO:0030182|GO:0048706|GO:0005634|GO:0019233|GO:0006351	177055431	chr2	177055372	+	hs|2q31.1	NM_024501	homeobox D1	HOXD1	chr2:177055372-177055431	NM_024501	Hs.83465
A_33_P3242388	-2.73224	-1.45008	2.73224	down	FALSE	Homo sapiens phosphatidylinositol glycan anchor biosynthesis, class X (PIGX), transcript variant 1, mRNA [NM_001166304]	54965	GO:0006501|GO:0016254|GO:0005789|GO:0016021|GO:0044267|GO:0043687	196462855	chr3	196462796	+	hs|3q29	NM_001166304	phosphatidylinositol glycan anchor biosynthesis, class X	PIGX	chr3:196462796-196462855	NM_001166304	Hs.223296
A_23_P104892	-2.93606	-1.55388	2.93606	down	FALSE	Homo sapiens eukaryotic translation initiation factor 4 gamma, 2 (EIF4G2), transcript variant 1, mRNA [NM_001418]	1982	GO:0005515|GO:0008219|GO:0016281|GO:0016020|GO:0019221|GO:0006446|GO:0003743|GO:0007050|GO:0008135|GO:0006413|GO:0005829	10818627	chr11	10818593	-	hs|11p15.3	NM_001418	eukaryotic translation initiation factor 4 gamma, 2	EIF4G2	chr11:10818627-10818593	NM_001418	Hs.183684
A_23_P88626	3.06135	1.61417	3.06135	up	FALSE	Homo sapiens alanyl (membrane) aminopeptidase (ANPEP), mRNA [NM_001150]	290	GO:0005793|GO:0002003|GO:0001525|GO:0009615|GO:0005765|GO:0005615|GO:0030154|GO:0005829|GO:0001618|GO:0005887|GO:0004177|GO:0006508|GO:0016032|GO:0004872|GO:0008270|GO:0044267|GO:0009897|GO:0008237|GO:0070062	90334236	chr15	90333766	-	hs|15q26.1	NM_001150	alanyl (membrane) aminopeptidase	ANPEP	chr15:90334236-90333766	NM_001150	Hs.1239
A_23_P119141	-2.2749	-1.18581	2.2749	down	FALSE	Homo sapiens kelch-like ECH-associated protein 1 (KEAP1), transcript variant 1, mRNA [NM_203500]	9817	GO:0005515|GO:0016567|GO:0005815|GO:0005783|GO:0032436|GO:0030496|GO:0001701|GO:0043433|GO:0006351|GO:0005829|GO:0005737|GO:0031463|GO:0071353|GO:0005654|GO:0045604|GO:0008134|GO:0010499	10597321	chr19	10597262	-	hs|19p13.2	NM_203500	kelch-like ECH-associated protein 1	KEAP1	chr19:10597321-10597262	NM_203500	Hs.465870
A_23_P139786	3.87745	1.95511	3.87745	up	FALSE	Homo sapiens 2'-5'-oligoadenylate synthetase-like (OASL), transcript variant 1, mRNA [NM_003733]	8638	GO:0003725|GO:0001730|GO:0019221|GO:0005730|GO:0009615|GO:0003677|GO:0005524|GO:0005829|GO:0046966|GO:0051607|GO:0005737|GO:0060337|GO:0016020|GO:0008152|GO:0060333|GO:0045071	121458379	chr12	121458320	-	hs|12q24.31	NM_003733	2'-5'-oligoadenylate synthetase-like	OASL	chr12:121458379-121458320	NM_003733	Hs.118633
A_23_P17471	3.0436	1.60578	3.0436	up	FALSE	Homo sapiens PC-esterase domain containing 1A (PCED1A), transcript variant 1, mRNA [NM_022760]	64773		2819526	chr20	2819370	-	hs|20p13	NM_022760	PC-esterase domain containing 1A	PCED1A	chr20:2819526-2819370	NM_022760	Hs.29341
A_33_P3306113	-5.57403	-2.47872	5.57403	down	FALSE	Homo sapiens jumonji domain containing 4 (JMJD4), transcript variant 1, mRNA [NM_023007]	65094	GO:0005515	227918994	chr1	227918935	-	hs|1q42.13	NM_023007	jumonji domain containing 4	JMJD4	chr1:227918994-227918935	NM_023007	Hs.555974
A_24_P374516	2.61854	1.38876	2.61854	up	FALSE	Homo sapiens thymosin beta 4, X-linked (TMSB4X), mRNA [NM_021109]	7114	GO:0005515|GO:0003785|GO:0042989|GO:0007596|GO:0002576|GO:0030168|GO:0031093|GO:0007015|GO:0005576|GO:0005856	12994453	chrX	12994394	+	hs|Xp22.2	NM_021109	thymosin beta 4, X-linked	TMSB4X	chrX:12994394-12994453	NM_021109	Hs.437277
A_23_P159956	3.53393	1.82127	3.53393	up	FALSE	Homo sapiens midline 2 (MID2), transcript variant 1, mRNA [NM_012216]	11043	GO:0051219|GO:0008017|GO:0016567|GO:0046982|GO:0016874|GO:0005874|GO:0032897|GO:0035372|GO:0042803|GO:0051091|GO:0005737|GO:0051092|GO:0046597|GO:0045087|GO:0008270|GO:0043123|GO:0070062	107170341	chrX	107170282	+	hs|Xq22.3	NM_012216	midline 2	MID2	chrX:107170282-107170341	NM_012216	Hs.12256
A_23_P32805	2.53799	1.34369	2.53799	up	FALSE	Homo sapiens glutamate receptor, ionotropic, delta 1 (GRID1), mRNA [NM_017551]	2894	GO:0035235|GO:0034220|GO:0030054|GO:0008328|GO:0045211|GO:0005234|GO:0035176|GO:0004970|GO:0035249|GO:0030425|GO:0070062	87361903	chr10	87361844	-	hs|10q23.1	NM_017551	glutamate receptor, ionotropic, delta 1	GRID1	chr10:87361903-87361844	NM_017551	Hs.530653
A_23_P106391	-3.51127	-1.81199	3.51127	down	FALSE	Homo sapiens THAP domain containing 10 (THAP10), mRNA [NM_020147]	56906	GO:0003677|GO:0046872	71173920	chr15	71173861	-	hs|15q23	NM_020147	THAP domain containing 10	THAP10	chr15:71173920-71173861	NM_020147	Hs.591123
A_23_P101093	2.05654	1.04022	2.05654	up	FALSE	Homo sapiens coatomer protein complex, subunit zeta 2 (COPZ2), mRNA [NM_016429]	51226	GO:0005801|GO:0030126|GO:0033116|GO:0016192|GO:0006886	46105838	chr17	46103783	-	hs|17q21.32	NM_016429	coatomer protein complex, subunit zeta 2	COPZ2	chr17:46105838-46103783	NM_016429	Hs.408434
A_23_P307536	-5.87827	-2.55539	5.87827	down	FALSE	SH3 domain containing 21 [Source:HGNC Symbol;Acc:HGNC:26236] [ENST00000480549]	79729	GO:0070062	36790417	chr1	36790358	+	hs|1p34.3	AK056459	SH3 domain containing 21	SH3D21	chr1:36790358-36790417		Hs.524496
A_19_P00328226	2.00116	1.00083	2.00116	up	FALSE				19299150	chr21	19299091	-	hs|21q21.1				chr21:019299150-019299091
A_33_P3312217	3.27899	1.71325	3.27899	up	FALSE				17528973	chr5	17528914	+	hs|5p15.1				chr5:17528914-17528973
A_33_P3390008	2.48548	1.31352	2.48548	up	FALSE	immunoglobulin lambda variable 11-55 (non-functional) [Source:HGNC Symbol;Acc:HGNC:5886] [ENST00000390286]			22556495	chr22	22556436	+	hs|22q11.22				chr22:22556436-22556495
A_23_P25566	2.79844	1.48462	2.79844	up	FALSE	Homo sapiens G protein-coupled receptor 183 (GPR183), mRNA [NM_004951]	1880	GO:0006955|GO:0008142|GO:0007186|GO:0005886|GO:0030890|GO:0005887|GO:0004930|GO:0006959|GO:0070374|GO:0002313	99947433	chr13	99947374	-	hs|13q32.3	NM_004951	G protein-coupled receptor 183	GPR183	chr13:99947433-99947374	NM_004951	Hs.784
A_23_P54846	2.97017	1.57055	2.97017	up	FALSE	Homo sapiens homocysteine-inducible, endoplasmic reticulum stress-inducible, ubiquitin-like domain member 1 (HERPUD1), transcript variant 1, mRNA [NM_014685]	9709	GO:0006986|GO:0006511|GO:0034976|GO:0005783|GO:0032469|GO:2001243|GO:0034704|GO:0044325|GO:0030968|GO:0032092|GO:0003674|GO:0016020|GO:0005789|GO:0031396|GO:0043154|GO:0006987|GO:0044267	56977759	chr16	56977700	+	hs|16q13	NM_014685	homocysteine-inducible, endoplasmic reticulum stress-inducible, ubiquitin-like domain member 1	HERPUD1	chr16:56977700-56977759	NM_014685	Hs.146393
A_19_P00332198	6.42863	2.68451	6.42863	up	FALSE				46176515	chrX	46176456	-	hs|Xp11.3				chrX:046176515-046176456
A_33_P3305388	2.01012	1.00728	2.01012	up	FALSE	Homo sapiens olfactory receptor, family 8, subfamily K, member 5 (OR8K5), mRNA [NM_001004058]	219453	GO:0050911|GO:0004984|GO:0007186|GO:0005886|GO:0004930|GO:0016021	55926930	chr11	55926871	-	hs|11q12.1	NM_001004058	olfactory receptor, family 8, subfamily K, member 5	OR8K5	chr11:55926930-55926871	NM_001004058	Hs.553626
A_19_P00320120	-3.15378	-1.65708	3.15378	down	FALSE	Homo sapiens taurine up-regulated 1 (non-protein coding) (TUG1), transcript variant 1, long non-coding RNA [NR_110492]	55000		31373982	chr22	31373923	+	hs|22q12.2	NR_110492	taurine up-regulated 1 (non-protein coding)	TUG1	chr22:31373923-31373982	NR_110492	Hs.554829
A_23_P133123	-3.29028	-1.71821	3.29028	down	FALSE	Homo sapiens meiotic nuclear divisions 1 homolog (S. cerevisiae) (MND1), transcript variant 1, mRNA [NM_032117]	84057	GO:0051321|GO:0006310|GO:0005634|GO:0003677	154336044	chr4	154335985	+	hs|4q31.3	NM_032117	meiotic nuclear divisions 1 homolog (S. cerevisiae)	MND1	chr4:154335985-154336044	NM_032117	Hs.294088
A_33_P3232032	2.29188	1.19653	2.29188	up	FALSE	long intergenic non-protein coding RNA 596 [Source:HGNC Symbol;Acc:HGNC:23167] [ENST00000559615]			24391515	chr14	24391456	-	hs|14q11.2	BX161431			chr14:24391515-24391456
A_23_P382240	2.01518	1.01091	2.01518	up	FALSE	Homo sapiens transmembrane protein 26 (TMEM26), mRNA [NM_178505]	219623	GO:0016021	63190982	chr10	63188851	-	hs|10q21.2	NM_178505	transmembrane protein 26	TMEM26	chr10:63190982-63188851	NM_178505	Hs.623955
A_33_P3241051	2.39683	1.26113	2.39683	up	FALSE	Homo sapiens ADAM metallopeptidase with thrombospondin type 1 motif, 17 (ADAMTS17), mRNA [NM_139057]	170691	GO:0006508|GO:0005578|GO:0008270|GO:0004222	100511813	chr15	100511754	-	hs|15q26.3	NM_139057	ADAM metallopeptidase with thrombospondin type 1 motif, 17	ADAMTS17	chr15:100511813-100511754	NM_139057	Hs.513200
A_23_P436526	2.1197	1.08386	2.1197	up	FALSE	Homo sapiens solute carrier family 25, member 42 (SLC25A42), mRNA [NM_178526]	284439	GO:0005743|GO:0005634|GO:0043262|GO:0035349|GO:0005739|GO:0008152|GO:0015866|GO:0015867|GO:0080122|GO:0015217|GO:0005347|GO:0016021|GO:0080121|GO:0015228	19223097	chr19	19223038	+	hs|19p13.11	NM_178526	solute carrier family 25, member 42	SLC25A42	chr19:19223038-19223097	NM_178526	Hs.303669
A_19_P00317423	2.45043	1.29303	2.45043	up	FALSE				87582797	chr5	87582738	+	hs|5q14.3				chr5:087582738-087582797
A_33_P3246995	2.07463	1.05285	2.07463	up	FALSE				124940812	chr7	124940753	-	hs|7q31.33				chr7:124940812-124940753
A_19_P00812107	2.01495	1.01074	2.01495	up	FALSE				37872520	chr1	37872461	-	hs|1p34.3				chr1:037872520-037872461
A_23_P109774	2.02573	1.01844	2.02573	up	FALSE	Homo sapiens zinc finger and BTB domain containing 11 (ZBTB11), mRNA [NM_014415]	27107	GO:0008150|GO:0003674|GO:0006355|GO:0005654|GO:0003677|GO:0046872|GO:0006351	101368633	chr3	101368574	-	hs|3q12.3	NM_014415	zinc finger and BTB domain containing 11	ZBTB11	chr3:101368633-101368574	NM_014415	Hs.655286
A_33_P3219090	15.1393	3.92022	15.1393	up	FALSE	Homo sapiens insulin induced gene 1 (INSIG1), transcript variant 1, mRNA [NM_005542]	3638	GO:0005515|GO:0006695|GO:0042472|GO:0045599|GO:0005783|GO:0008283|GO:0045717|GO:0044281|GO:0010894|GO:0060363|GO:0032933|GO:0008152|GO:0032937|GO:0005789|GO:0060021|GO:0006641|GO:0042474	155101902	chr7	155101843	+	hs|7q36.3	NM_005542	insulin induced gene 1	INSIG1	chr7:155101843-155101902	NM_005542	Hs.520819
A_23_P58770	2.01904	1.01367	2.01904	up	FALSE	Homo sapiens heart and neural crest derivatives expressed 1 (HAND1), mRNA [NM_004821]	9421	GO:0005515|GO:0055010|GO:0044212|GO:0006366|GO:0005634|GO:0043433|GO:0042803|GO:0003219|GO:0003218|GO:0042802|GO:0001947|GO:0007507|GO:0005737|GO:0045944|GO:0003144|GO:0042475|GO:0001707|GO:0046982|GO:0035050|GO:0003714|GO:0060707|GO:0060411|GO:0003713|GO:0001824|GO:0005730|GO:0043425|GO:0001525|GO:0000122|GO:0001829|GO:0000978|GO:0001078|GO:0060485|GO:0005654|GO:0060536|GO:0019899|GO:0045892|GO:…	153854852	chr5	153854793	-	hs|5q33.2	NM_004821	heart and neural crest derivatives expressed 1	HAND1	chr5:153854852-153854793	NM_004821	Hs.152531
A_33_P3249434	-2.42451	-1.27769	2.42451	down	FALSE	Homo sapiens phospholipase A2-activating protein (PLAA), mRNA [NM_001031689]	9373	GO:0016005|GO:0005515|GO:0007165|GO:0006954|GO:0043085|GO:0006644|GO:0070062	26903542	chr9	26903483	-	hs|9p21.2	NM_001031689	phospholipase A2-activating protein	PLAA	chr9:26903542-26903483	NM_001031689	Hs.27182
A_19_P00801441	2.00958	1.00689	2.00958	up	FALSE				216463608	chr2	216463549	+	hs|2q35				chr2:216463549-216463608
A_23_P164313	10.1667	3.34578	10.1667	up	FALSE	Homo sapiens misshapen-like kinase 1 (MINK1), transcript variant 3, mRNA [NM_153827]	50488	GO:0005515|GO:0030424|GO:0030054|GO:0030033|GO:2000311|GO:0046330|GO:0007268|GO:0030425|GO:0005829|GO:0035556|GO:0005737|GO:0005083|GO:0046777|GO:0004702|GO:0045211|GO:0070062|GO:0030334|GO:0022407|GO:0005794|GO:0031532|GO:0007254|GO:0006950|GO:0014069|GO:0007275|GO:0005524|GO:0048813|GO:0050790|GO:0004672|GO:0004674|GO:0001952|GO:0045060|GO:0006468	4800102	chr17	4800043	+	hs|17p13.2	NM_153827	misshapen-like kinase 1	MINK1	chr17:4800043-4800102	NM_153827	Hs.443417
A_33_P3302613	-3.24321	-1.69742	3.24321	down	FALSE	PREDICTED: Homo sapiens centromere protein M (CENPM), transcript variant X1, mRNA [XM_005261736]	79019	GO:0034080|GO:0006334|GO:0000777|GO:0005654|GO:0000278|GO:0005829	42341380	chr22	42341321	-	hs|22q13.2	XM_005261736	centromere protein M	CENPM	chr22:42341380-42341321	XM_005261736
A_19_P00331013	5.61318	2.48882	5.61318	up	FALSE				61536672	chr14	61536613	-	hs|14q23.1				chr14:061536672-061536613
A_23_P111635	-2.77771	-1.4739	2.77771	down	FALSE	Homo sapiens serine/threonine/tyrosine interacting-like 1 (STYXL1), mRNA [NM_016086]	51657	GO:0035556|GO:0006470|GO:0008138	75651210	chr7	75643188	-	hs|7q11.23	NM_016086	serine/threonine/tyrosine interacting-like 1	STYXL1	chr7:75651210-75643188	NM_016086	Hs.11615
A_24_P190877	-8.83227	-3.14278	8.83227	down	FALSE	Homo sapiens tRNA methyltransferase 1 homolog (S. cerevisiae)-like (TRMT1L), transcript variant 1, mRNA [NM_030934]	81627	GO:0004809|GO:0008344|GO:0000049|GO:0030488|GO:0046872	185087449	chr1	185087390	-	hs|1q25.3	NM_030934	tRNA methyltransferase 1 homolog (S. cerevisiae)-like	TRMT1L	chr1:185087449-185087390	NM_030934	Hs.107149
A_24_P122403	2.80825	1.48967	2.80825	up	FALSE	Homo sapiens transcription elongation factor B (SIII), polypeptide 3 (110kDa, elongin A) (TCEB3), mRNA [NM_003198]	6924	GO:0010467|GO:0006368|GO:0005737|GO:0006366|GO:0006357|GO:0016032|GO:0005654|GO:0005634|GO:0016021|GO:0005615|GO:0003677|GO:0050434	24088338	chr1	24088279	+	hs|1p36.11	NM_003198	transcription elongation factor B (SIII), polypeptide 3 (110kDa, elongin A)	TCEB3	chr1:24088279-24088338	NM_003198	Hs.15535
A_23_P117261	2.1809	1.12492	2.1809	up	FALSE	Homo sapiens relaxin/insulin-like family peptide receptor 2 (RXFP2), transcript variant 1, mRNA [NM_130806]	122042	GO:0043066|GO:0008285|GO:0005886|GO:0030819|GO:0016021|GO:0007189|GO:0001556|GO:0017046|GO:0007193|GO:0008584|GO:0016500	32367101	chr13	32367042	+	hs|13q13.1	NM_130806	relaxin/insulin-like family peptide receptor 2	RXFP2	chr13:32367042-32367101	NM_130806	Hs.680763
A_33_P3420862	30.7891	4.94435	30.7891	up	FALSE	Homo sapiens P antigen family, member 2B (PAGE2B), mRNA [NM_001015038]	389860		55103956	chrX	55103897	+	hs|Xp11.21	NM_001015038	P antigen family, member 2B	PAGE2B	chrX:55103897-55103956	NM_001015038	Hs.293317
A_23_P119907	2.75138	1.46016	2.75138	up	FALSE	Homo sapiens ankyrin repeat and zinc finger domain containing 1 (ANKZF1), transcript variant 1, mRNA [NM_018089]	55139	GO:0005515|GO:0016020|GO:0046872	220100292	chr2	220100233	+	hs|2q35	NM_018089	ankyrin repeat and zinc finger domain containing 1	ANKZF1	chr2:220100233-220100292	NM_018089	Hs.437647
A_24_P295806	2.80096	1.48592	2.80096	up	FALSE	Homo sapiens chitinase domain containing 1 (CHID1), transcript variant 3, mRNA [NM_023947]	66005	GO:0005515|GO:0005802|GO:0006032|GO:0005770|GO:0005975|GO:0005634|GO:0005615|GO:0005764|GO:0008061|GO:0070492|GO:0016020|GO:0045087|GO:1900016|GO:0004568|GO:0070062	900087	chr11	900028	-	hs|11p15.5	NM_023947	chitinase domain containing 1	CHID1	chr11:900087-900028	NM_023947	Hs.144468
A_23_P115824	-2.43994	-1.28685	2.43994	down	FALSE	Homo sapiens heterogeneous nuclear ribonucleoprotein H3 (2H9) (HNRNPH3), transcript variant 2H9, mRNA [NM_012207]	3189	GO:0008380|GO:0005515|GO:0006396|GO:0000166|GO:0000398|GO:0003723|GO:0030855|GO:0005681|GO:0005654|GO:0005634	70102761	chr10	70102702	+	hs|10q21.3	NM_012207	heterogeneous nuclear ribonucleoprotein H3 (2H9)	HNRNPH3	chr10:70102702-70102761	NM_012207	Hs.643472
A_23_P382811	29.5165	4.88345	29.5165	up	FALSE	Homo sapiens sorting nexin 31 (SNX31), mRNA [NM_152628]	169166	GO:0043234|GO:0035091|GO:0015031	101585979	chr8	101585920	-	hs|8q22.2	NM_152628	sorting nexin 31	SNX31	chr8:101585979-101585920	NM_152628	Hs.567758
A_33_P3253144	-4.50041	-2.17006	4.50041	down	FALSE	Homo sapiens docking protein 3 (DOK3), transcript variant 1, mRNA [NM_024872]	79930	GO:0005515|GO:0005737|GO:0005886|GO:0005158|GO:0007265	176930812	chr5	176930753	-	hs|5q35.3	NM_024872	docking protein 3	DOK3	chr5:176930812-176930753	NM_024872	Hs.720849
A_19_P00317900	2.427	1.27917	2.427	up	FALSE				129003016	chr8	129002957	+	hs|8q24.21				chr8:129002957-129003016
A_33_P3423949	-3.08929	-1.62727	3.08929	down	FALSE	Homo sapiens chromobox homolog 2 (CBX2), transcript variant 1, mRNA [NM_005189]	84733	GO:0035102|GO:0000792|GO:0005515|GO:0031519|GO:0000791|GO:0045137|GO:0005634|GO:0000122|GO:0035064|GO:0003677|GO:0006351|GO:0030154|GO:0003682|GO:0005654|GO:0016568	77761361	chr17	77761302	+	hs|17q25.3	NM_005189	chromobox homolog 2	CBX2	chr17:77761302-77761361	NM_005189	Hs.368410
A_33_P3325467	-2.39208	-1.25827	2.39208	down	FALSE	Homo sapiens small integral membrane protein 12 (SMIM12), transcript variant 1, mRNA [NM_001164824]	113444	GO:0016021	35319192	chr1	35319133	-	hs|1p34.3	NM_001164824	small integral membrane protein 12	SMIM12	chr1:35319192-35319133	NM_001164824	Hs.27160
A_23_P122216	2.13409	1.09362	2.13409	up	FALSE	Homo sapiens lysyl oxidase (LOX), transcript variant 1, mRNA [NM_002317]	4015	GO:0005515|GO:0005581|GO:0001568|GO:0005507|GO:0030324|GO:0042493|GO:0004720|GO:0005578|GO:0005576|GO:0005634|GO:0048545|GO:0005615|GO:0030198|GO:0030199|GO:0042060|GO:0006464|GO:0055114|GO:0048251	121405845	chr5	121405786	-	hs|5q23.2	NM_002317	lysyl oxidase	LOX	chr5:121405845-121405786	NM_002317	Hs.102267
A_19_P00318366	3.77493	1.91645	3.77493	up	FALSE				197346678	chr3	197346619	+	hs|3q29				chr3:197346619-197346678
A_23_P108376	-2.26173	-1.17742	2.26173	down	FALSE	Homo sapiens thyroid adenoma associated (THADA), transcript variant 1, mRNA [NM_022065]	63892		43459873	chr2	43458445	-	hs|2p21	NM_022065	thyroid adenoma associated	THADA	chr2:43459873-43458445	NM_022065	Hs.369592
A_24_P2648	2.4534	1.29479	2.4534	up	FALSE	Homo sapiens protein tyrosine phosphatase, non-receptor type 14 (PTPN14), mRNA [NM_005401]	5784	GO:0003712|GO:0005515|GO:0030971|GO:0006355|GO:0008285|GO:0005634|GO:0035335|GO:0006351|GO:0001946|GO:0005737|GO:0006470|GO:0005654|GO:0005856|GO:0046825|GO:0004725	214551312	chr1	214549732	-	hs|1q41	NM_005401	protein tyrosine phosphatase, non-receptor type 14	PTPN14	chr1:214551312-214549732	NM_005401	Hs.193557
A_24_P822931	4.49273	2.16759	4.49273	up	FALSE	Homo sapiens TRPC5 opposite strand (TRPC5OS), transcript variant 1, mRNA [NM_001195576]	100329135		111146825	chrX	111146766	+	hs|Xq23	NM_001195576	TRPC5 opposite strand	TRPC5OS	chrX:111146766-111146825	NM_001195576	Hs.745438
A_23_P210503	2.01273	1.00915	2.01273	up	FALSE	Homo sapiens epididymal peptidase inhibitor (EPPIN), transcript variant 2, mRNA [NM_001302861]	57119	GO:0010951|GO:0005515|GO:0009986|GO:0004867|GO:0010466|GO:0005576|GO:0042742	44171464	chr20	44171405	-	hs|20q13.12	NM_001302861	epididymal peptidase inhibitor	EPPIN	chr20:44171464-44171405	NM_001302861	Hs.121084
A_23_P10870	-2.9685	-1.56973	2.9685	down	FALSE	Homo sapiens dolichol kinase (DOLK), mRNA [NM_014908]	22845	GO:0016310|GO:0004168|GO:0005789|GO:0030176|GO:0006488|GO:0044267|GO:0043048|GO:0006489|GO:0043687|GO:0018279	131708168	chr9	131708109	-	hs|9q34.11	NM_014908	dolichol kinase	DOLK	chr9:131708168-131708109	NM_014908	Hs.531563
A_24_P348845	2.27285	1.1845	2.27285	up	FALSE	Homo sapiens keratin associated protein 15-1 (KRTAP15-1), mRNA [NM_181623]	254950	GO:0005882	31812900	chr21	31812841	+	hs|21q22.11	NM_181623	keratin associated protein 15-1	KRTAP15-1	chr21:31812841-31812900	NM_181623	Hs.553654
A_23_P30315	-6.36244	-2.66958	6.36244	down	FALSE	Homo sapiens tripartite motif containing 7 (TRIM7), transcript variant 6, mRNA [NM_033342]	81786	GO:0005737|GO:0008270|GO:0005634	180630267	chr5	180630208	-	hs|5q35.3	NM_033342	tripartite motif containing 7	TRIM7	chr5:180630267-180630208	NM_033342	Hs.487412
A_19_P00328434	-2.64987	-1.40592	2.64987	down	FALSE				50652222	chr15	50652163	-	hs|15q21.2				chr15:50652222-50652163
A_33_P3310864	-4.97464	-2.31459	4.97464	down	FALSE	Q561W5_HUMAN (Q561W5) Lysosomal acid phosphatase 2,, partial (40%) [THC2619294]			47267283	chr11	47267224	-	hs|11p11.2				chr11:047267283-047267224
A_23_P204782	-8.09987	-3.0179	8.09987	down	FALSE	Homo sapiens Mdm1 nuclear protein homolog (mouse) (MDM1), transcript variant 2, mRNA [NM_020128]	56890	GO:0060041|GO:0005634	68718983	chr12	68718924	-	hs|12q15	NM_020128	Mdm1 nuclear protein homolog (mouse)	MDM1	chr12:68718983-68718924	NM_020128	Hs.655702
A_23_P106661	2.55072	1.35091	2.55072	up	FALSE	Homo sapiens CKLF-like MARVEL transmembrane domain containing 1 (CMTM1), transcript variant 17, mRNA [NM_052999]	113540	GO:0006935|GO:0016021|GO:0005615|GO:0005125	66613031	chr16	66612972	+	hs|16q21	NM_052999	CKLF-like MARVEL transmembrane domain containing 1	CMTM1	chr16:66612972-66613031	NM_052999	Hs.698621
A_23_P10206	2.03326	1.02379	2.03326	up	FALSE	Homo sapiens hyaluronan synthase 2 (HAS2), mRNA [NM_005328]	3037	GO:0008284|GO:0030335|GO:0001822|GO:0070295|GO:0071498|GO:0045226|GO:0085029|GO:0036120|GO:0005887|GO:0060349|GO:0071356|GO:0071347|GO:0030213|GO:0050501|GO:0035810|GO:1900625|GO:0001570	122626146	chr8	122626087	-	hs|8q24.13	NM_005328	hyaluronan synthase 2	HAS2	chr8:122626146-122626087	NM_005328	Hs.159226
A_24_P20630	2.01527	1.01097	2.01527	up	FALSE	Homo sapiens lymphoid enhancer-binding factor 1 (LEF1), transcript variant 1, mRNA [NM_016269]	51176	GO:0005515|GO:0003700|GO:0008013|GO:0006366|GO:0030307|GO:0032714|GO:0003705|GO:0001756|GO:0001755|GO:0032713|GO:0030879|GO:0021861|GO:0032993|GO:0016202|GO:0016055|GO:0043027|GO:0021542|GO:0022407|GO:0022408|GO:0000977|GO:0022409|GO:0030335|GO:0033153|GO:0008301|GO:0021879|GO:0030331|GO:0000122|GO:0030509|GO:0000978|GO:0021873|GO:0035326|GO:0001649|GO:0043392|GO:0005654|GO:0008134|GO:0008284|GO:…	108968805	chr4	108968746	-	hs|4q25	NM_016269	lymphoid enhancer-binding factor 1	LEF1	chr4:108968805-108968746	NM_016269	Hs.743478
A_23_P410587	2.29252	1.19693	2.29252	up	FALSE	Homo sapiens jade family PHD finger 1 (JADE1), transcript variant 2, mRNA [NM_024900]	79960	GO:0005515|GO:0001105|GO:0030308|GO:0005886|GO:0006325|GO:0006950|GO:0006915|GO:2000134|GO:0005634|GO:0006351|GO:0045171|GO:0043981|GO:0043983|GO:0005737|GO:0043982|GO:0043966|GO:0043984|GO:0045944|GO:0000123|GO:0005654|GO:0008270	129784721	chr4	129784662	+	hs|4q28.2	NM_024900	jade family PHD finger 1	JADE1	chr4:129784662-129784721	NM_024900	Hs.12420
A_23_P5853	7.97921	2.99625	7.97921	up	FALSE	Homo sapiens S-antigen; retina and pineal gland (arrestin) (SAG), mRNA [NM_000541]	6295	GO:0051219|GO:0001917|GO:0007603|GO:0004864|GO:0022400|GO:0002046|GO:0043086|GO:0007601|GO:0007166|GO:0016056|GO:0005829|GO:0001750	234255678	chr2	234255619	+	hs|2q37.1	NM_000541	S-antigen; retina and pineal gland (arrestin)	SAG	chr2:234255619-234255678	NM_000541	Hs.32721
A_33_P3361422	5.6761	2.5049	5.6761	up	FALSE	Homo sapiens cytochrome P450, family 27, subfamily A, polypeptide 1 (CYP27A1), mRNA [NM_000784]	1593	GO:0006805|GO:0005506|GO:0030343|GO:0006699|GO:0008395|GO:0005743|GO:0044281|GO:0031073|GO:0047749|GO:0005759|GO:0008206|GO:0016125|GO:0055114|GO:0008203|GO:0020037	219680010	chr2	219679951	+	hs|2q35	NM_000784	cytochrome P450, family 27, subfamily A, polypeptide 1	CYP27A1	chr2:219679951-219680010	NM_000784	Hs.516700
A_19_P00332055	2.01666	1.01197	2.01666	up	FALSE				113042044	chrX	113041985	-	hs|Xq23				chrX:113042044-113041985
A_33_P3223497	2.55072	1.3509	2.55072	up	FALSE	Homo sapiens furry homolog (Drosophila) (FRY), mRNA [NM_023037]	10129	GO:0005737|GO:0000922|GO:0005815	32828510	chr13	32828451	+	hs|13q13.1	NM_023037	furry homolog (Drosophila)	FRY	chr13:32828451-32828510	NM_023037	Hs.507669
A_23_P11685	2.78165	1.47594	2.78165	up	FALSE	Homo sapiens phospholipase A2, group IVA (cytosolic, calcium-dependent) (PLA2G4A), mRNA [NM_024420]	5321	GO:0046456|GO:0019369|GO:0005743|GO:0035965|GO:0044281|GO:0006690|GO:0005829|GO:0005544|GO:0005737|GO:0004622|GO:0042127|GO:0047498|GO:0004623|GO:0006654|GO:0071236|GO:0050482|GO:0005794|GO:0006663|GO:0036149|GO:0005509|GO:0036148|GO:0030168|GO:0036150|GO:0007596|GO:0005789|GO:0016023|GO:0006644|GO:0009395|GO:0036151|GO:0046474|GO:0036152	186957711	chr1	186957652	+	hs|1q31.1	NM_024420	phospholipase A2, group IVA (cytosolic, calcium-dependent)	PLA2G4A	chr1:186957652-186957711	NM_024420	Hs.497200
A_23_P101505	11.0378	3.46439	11.0378	up	FALSE	Homo sapiens kallikrein-related peptidase 11 (KLK11), transcript variant 2, mRNA [NM_144947]	11012	GO:0005794|GO:0004252|GO:0006508|GO:0008236|GO:0005615|GO:0070062	51525685	chr19	51525626	-	hs|19q13.41	NM_144947	kallikrein-related peptidase 11	KLK11	chr19:51525685-51525626	NM_144947	Hs.57771
A_33_P3715843	2.01338	1.00962	2.01338	up	FALSE	Homo sapiens hypothetical protein MGC40069, mRNA (cDNA clone IMAGE:5216694). [BC032242]	348035		22324274	chr14	22324215	+	hs|14q11.2	BC032242	uncharacterized protein MGC40069	MGC40069	chr14:22324215-22324274		Hs.369380
A_23_P107587	3.55388	1.82939	3.55388	up	FALSE	Homo sapiens Niemann-Pick disease, type C1 (NPC1), mRNA [NM_000271]	4864	GO:0031579|GO:0005515|GO:0015248|GO:0048471|GO:0005783|GO:0016242|GO:0005635|GO:0030301|GO:0005765|GO:0005764|GO:0015485|GO:0060548|GO:0007628|GO:0004872|GO:0008206|GO:0070062|GO:0008203|GO:0042632|GO:0033344|GO:0005794|GO:0090150|GO:0042493|GO:0006914|GO:0005576|GO:0006897|GO:0071404|GO:0007165|GO:0016020|GO:0005887|GO:0071383|GO:0031902|GO:0008158|GO:0045121|GO:0006486|GO:0007041|GO:0016021|GO:…	21113347	chr18	21112218	-	hs|18q11.2	NM_000271	Niemann-Pick disease, type C1	NPC1	chr18:21113347-21112218	NM_000271	Hs.715623
A_24_P401615	2.12779	1.08936	2.12779	up	FALSE	Homo sapiens PRAME family member 10 (PRAMEF10), mRNA [NM_001039361]	343071	GO:0043066|GO:0008284|GO:0048387|GO:0045596|GO:0042974|GO:0045892	13412683	chr1	13412624	+	hs|1p36.21	NM_001039361	PRAME family member 10	PRAMEF10	chr1:13412624-13412683	NM_001039361	Hs.715459
A_19_P00809563	3.89701	1.96237	3.89701	up	FALSE	PREDICTED: Homo sapiens methyltransferase like 15 (METTL15), transcript variant X3, mRNA [XM_006718163]	196074	GO:0071424|GO:0070475	28373736	chr11	28373677	+	hs|11p14.1	XM_006718163	methyltransferase like 15	METTL15	chr11:28373677-28373736	XM_006718163	Hs.539002
A_19_P00318191	2.83182	1.50173	2.83182	up	FALSE	Homo sapiens uncharacterized LOC401320 (LOC401320), long non-coding RNA [NR_038889]	401320		30601561	chr7	30601502	-	hs|7p14.3	NR_038889	uncharacterized LOC401320	LOC401320	chr7:30601561-30601502	NR_038889	Hs.561708
A_23_P315836	2.35787	1.23748	2.35787	up	FALSE	Homo sapiens BAI1-associated protein 2 (BAIAP2), transcript variant 2, mRNA [NM_017451]	10458	GO:0008286|GO:0007009|GO:0005515|GO:0043005|GO:0005886|GO:0008360|GO:0007409|GO:0030175|GO:0015629|GO:0005829|GO:0042802|GO:0009617|GO:0005737|GO:0048167|GO:0032956|GO:0051764|GO:0070064|GO:0051017|GO:0008093|GO:0070062|GO:0048010|GO:0008022|GO:0001726|GO:0016358|GO:0045087|GO:0005654|GO:0038096	79091112	chr17	79091053	+	hs|17q25.3	NM_017451	BAI1-associated protein 2	BAIAP2	chr17:79091053-79091112	NM_017451	Hs.128316
A_33_P3659876	-2.5924	-1.37429	2.5924	down	FALSE	Homo sapiens non-SMC condensin II complex, subunit G2 (NCAPG2), transcript variant 2, mRNA [NM_001281932]	54892	GO:0005515|GO:0007067|GO:0016020|GO:0030261|GO:0001833|GO:0005654|GO:0005634|GO:0035064|GO:0000278|GO:0051301	158437043	chr7	158436984	-	hs|7q36.3	NM_001281932	non-SMC condensin II complex, subunit G2	NCAPG2	chr7:158437043-158436984	NM_001281932	Hs.18616
A_24_P205120	2.2545	1.17281	2.2545	up	FALSE	Homo sapiens spastic paraplegia 7 (pure and complicated autosomal recessive) (SPG7), transcript variant 2, mRNA [NM_199367]	6687	GO:0005515|GO:0031966|GO:0005524|GO:0007399|GO:0005739|GO:0006508|GO:0008233|GO:0008270|GO:0007005|GO:0008089|GO:0016021|GO:0051082|GO:0004222	89603386	chr16	89603327	+	hs|16q24.3	NM_199367	spastic paraplegia 7 (pure and complicated autosomal recessive)	SPG7	chr16:89603327-89603386	NM_199367	Hs.185597
A_23_P163992	3.16111	1.66043	3.16111	up	FALSE	Homo sapiens growth factor receptor-bound protein 7 (GRB7), transcript variant 1, mRNA [NM_005310]	2886	GO:0005515|GO:0017148|GO:0030335|GO:0005886|GO:0019901|GO:0010494|GO:0003723|GO:0009967|GO:0042995|GO:0050900|GO:0042802|GO:0005829|GO:0034063|GO:0007173|GO:0007596|GO:0005070|GO:0035091|GO:0005925	37902440	chr17	37902381	+	hs|17q12	NM_005310	growth factor receptor-bound protein 7	GRB7	chr17:37902381-37902440	NM_005310	Hs.86859
A_33_P3290567	-2.15837	-1.10994	2.15837	down	FALSE	Homo sapiens WEE1 G2 checkpoint kinase (WEE1), transcript variant 1, mRNA [NM_003390]	7465	GO:0005515|GO:0000287|GO:0000226|GO:0030010|GO:0018108|GO:0005634|GO:0005524|GO:0007067|GO:0000082|GO:0005737|GO:0007596|GO:0004674|GO:0048812|GO:0000086|GO:0051726|GO:0005654|GO:0004713|GO:0000278|GO:0004715|GO:0051301	9611132	chr11	9611073	+	hs|11p15.4	NM_003390	WEE1 G2 checkpoint kinase	WEE1	chr11:9611073-9611132	NM_003390	Hs.249441
A_24_P137897	3.56416	1.83356	3.56416	up	FALSE	Homo sapiens interferon-related developmental regulator 1 (IFRD1), transcript variant 2, mRNA [NM_001007245]	3475	GO:0007518|GO:0007527|GO:0007275|GO:0005634	112115576	chr7	112115517	+	hs|7q31.1	NM_001007245	interferon-related developmental regulator 1	IFRD1	chr7:112115517-112115576	NM_001007245	Hs.7879
A_23_P119254	-4.04423	-2.01586	4.04423	down	FALSE	Homo sapiens anti-silencing function 1B histone chaperone (ASF1B), mRNA [NM_018154]	55723	GO:0005515|GO:0000790|GO:0006355|GO:0006335|GO:0006336|GO:0007275|GO:0007283|GO:0006351|GO:0030154|GO:0042393|GO:0043234|GO:0005654|GO:0016568	14230697	chr19	14230638	-	hs|19p13.12	NM_018154	anti-silencing function 1B histone chaperone	ASF1B	chr19:14230697-14230638	NM_018154	Hs.26516
A_23_P369237	2.08026	1.05676	2.08026	up	FALSE	Homo sapiens adiponectin, C1Q and collagen domain containing (ADIPOQ), transcript variant 2, mRNA [NM_004797]	9370	GO:0005515|GO:0045599|GO:0033211|GO:0006091|GO:0010739|GO:0005615|GO:0010906|GO:0032757|GO:0042803|GO:0042802|GO:0046888|GO:0045923|GO:0009744|GO:0046326|GO:0034115|GO:0033691|GO:0033034|GO:0043123|GO:0043124|GO:0019395|GO:0030336|GO:0032869|GO:0006635|GO:0010745|GO:0009986|GO:0032720|GO:0045650|GO:0010804|GO:0005125|GO:0032270|GO:0005179|GO:0007623|GO:0045892|GO:0005581|GO:0005783|GO:0045471|GO:…	186575370	chr3	186575311	+	hs|3q27.3	NM_004797	adiponectin, C1Q and collagen domain containing	ADIPOQ	chr3:186575311-186575370	NM_004797	Hs.80485
A_23_P349928	-2.17494	-1.12097	2.17494	down	FALSE	Homo sapiens SP100 nuclear antigen (SP100), transcript variant 2, mRNA [NM_003113]	6672	GO:0005515|GO:0030870|GO:0070087|GO:0019221|GO:0005634|GO:0043433|GO:0042803|GO:0042802|GO:0046826|GO:0051091|GO:0005737|GO:0060337|GO:0000723|GO:0016032|GO:0034340|GO:0006338|GO:0034341|GO:0032526|GO:0006978|GO:0019900|GO:0034097|GO:0060333|GO:0003714|GO:0003713|GO:0019904|GO:0005730|GO:0032897|GO:0045765|GO:0000122|GO:0003677|GO:0006351|GO:0043392|GO:0048384|GO:0010596|GO:0034399|GO:0003682|GO:…	231380696	chr2	231380490	+	hs|2q37.1	NM_003113	SP100 nuclear antigen	SP100	chr2:231380490-231380696	NM_003113	Hs.369056
A_19_P00805146	2.00069	1.00049	2.00069	up	FALSE				66170767	chr12	66170708	+	hs|12q14.3				chr12:066170708-066170767
A_23_P349398	2.77272	1.4713	2.77272	up	FALSE	Homo sapiens zygote arrest 1 (ZAR1), mRNA [NM_175619]	326340	GO:0005737|GO:0007275	48496258	chr4	48496199	+	hs|4p11	NM_175619	zygote arrest 1	ZAR1	chr4:48496199-48496258	NM_175619	Hs.276457
A_23_P370989	-6.63711	-2.73055	6.63711	down	FALSE	Homo sapiens minichromosome maintenance complex component 4 (MCM4), transcript variant 1, mRNA [NM_005914]	4173	GO:0005515|GO:0042555|GO:0005634|GO:0005524|GO:0006260|GO:0000082|GO:0006271|GO:0004003|GO:0003697|GO:0016020|GO:0006270|GO:0006268|GO:0005654|GO:0000278	48888393	chr8	48888334	+	hs|8q11.21	NM_005914	minichromosome maintenance complex component 4	MCM4	chr8:48888334-48888393	NM_005914	Hs.460184
A_24_P339071	4.014	2.00504	4.014	up	FALSE	Homo sapiens cerebellar degeneration-related protein 2, 62kDa (CDR2), mRNA [NM_001802]	1039	GO:0005515|GO:0003674|GO:0005737	22358232	chr16	22358173	-	hs|16p12.2	NM_001802	cerebellar degeneration-related protein 2, 62kDa	CDR2	chr16:22358232-22358173	NM_001802	Hs.513430
A_23_P118536	2.00529	1.00381	2.00529	up	FALSE	Homo sapiens schlafen family member 12 (SLFN12), transcript variant 1, mRNA [NM_018042]	55106	GO:0005524	33738460	chr17	33738401	-	hs|17q12	NM_018042	schlafen family member 12	SLFN12	chr17:33738460-33738401	NM_018042	Hs.663548
A_33_P3404814	2.05965	1.0424	2.05965	up	FALSE	Homo sapiens guanine nucleotide binding protein (G protein), alpha activating activity polypeptide O (GNAO1), transcript variant 1, mRNA [NM_020988]	2775	GO:0042542|GO:0043005|GO:0005886|GO:0031852|GO:0008016|GO:0003924|GO:0031175|GO:0046872|GO:0006936|GO:0051926|GO:0007626|GO:0004871|GO:0034097|GO:0051430|GO:0042493|GO:0007568|GO:0005834|GO:0043278|GO:0007212|GO:0005525|GO:0031683|GO:0006184|GO:0032794|GO:0043547|GO:0007188|GO:0031821|GO:0030900	56391149	chr16	56391090	+	hs|16q12.2	NM_020988	guanine nucleotide binding protein (G protein), alpha activating activity polypeptide O	GNAO1	chr16:56391090-56391149	NM_020988	Hs.644524
A_32_P16918	2.00907	1.00653	2.00907	up	FALSE	Homo sapiens chromosome 21 open reading frame 62 (C21orf62), transcript variant 2, mRNA [NM_019596]	56245	GO:0008150|GO:0003674|GO:0005575	34163215	chr21	34163156	-	hs|21q22.11	NM_019596	chromosome 21 open reading frame 62	C21orf62	chr21:34163215-34163156	NM_019596	Hs.517235
A_32_P121085	-3.22654	-1.68999	3.22654	down	FALSE	Homo sapiens docking protein 3 (DOK3), transcript variant 2, mRNA [NM_001144875]	79930	GO:0005515|GO:0005737|GO:0005886|GO:0005158|GO:0007265	176928994	chr5	176928935	-	hs|5q35.3	NM_001144875	docking protein 3	DOK3	chr5:176928994-176928935	NM_001144875	Hs.720849
A_33_P3284036	2.01046	1.00752	2.01046	up	FALSE	claudin 14 [Source:HGNC Symbol;Acc:HGNC:2035] [ENST00000478313]	23562	GO:0016338|GO:0006461|GO:0070830|GO:0005886|GO:0005783|GO:0005198|GO:0034329|GO:0016021|GO:0005923|GO:0045216|GO:0042802	37898697	chr21	37898638	-	hs|21q22.13	BQ056804	claudin 14	CLDN14	chr21:37898697-37898638		Hs.741857
A_19_P00811116	-10.1472	-3.34301	10.1472	down	FALSE				23776943	chr4	23776884	-	hs|4p15.2				chr4:023776943-023776884
A_33_P3379456	2.0477	1.03401	2.0477	up	FALSE	Homo sapiens SH3 and SYLF domain containing 1 (SH3YL1), transcript variant 4, mRNA [NM_001282687]	26751	GO:0006661|GO:1900027|GO:0019902|GO:0032587|GO:0035091	218223	chr2	218164	-	hs|2p25.3	NM_001282687	SH3 and SYLF domain containing 1	SH3YL1	chr2:218223-218164	NM_001282687	Hs.515951
A_23_P204847	2.00049	1.00035	2.00049	up	FALSE	Homo sapiens lymphocyte cytosolic protein 1 (L-plastin) (LCP1), mRNA [NM_002298]	3936	GO:0044319|GO:0005886|GO:0005884|GO:0031100|GO:0010737|GO:0030175|GO:0015629|GO:0032432|GO:0005615|GO:0005829|GO:0042802|GO:0005737|GO:0051015|GO:0033157|GO:0051017|GO:0002286|GO:0070062|GO:0001725|GO:0005509|GO:0003779|GO:0001891|GO:0032587|GO:0001726|GO:0016477|GO:0005925	46700396	chr13	46700337	-	hs|13q14.13	NM_002298	lymphocyte cytosolic protein 1 (L-plastin)	LCP1	chr13:46700396-46700337	NM_002298	Hs.381099
A_23_P16866	2.63006	1.3951	2.63006	up	FALSE	Homo sapiens villin 1 (VIL1), mRNA [NM_007127]	7429	GO:0005515|GO:0008360|GO:2000392|GO:0030175|GO:0032432|GO:0032433|GO:0042803|GO:0042802|GO:0051014|GO:0061041|GO:0009617|GO:0005737|GO:0051015|GO:0007173|GO:0035727|GO:0032233|GO:0035729|GO:0030855|GO:0030041|GO:0030042|GO:0043154|GO:0043027|GO:0070062|GO:0030335|GO:0005509|GO:0005546|GO:0001726|GO:0030027|GO:0051693|GO:0045010|GO:0005902|GO:0060327|GO:0006461|GO:0071364|GO:0051125|GO:0010634	219314154	chr2	219314095	+	hs|2q35	NM_007127	villin 1	VIL1	chr2:219314095-219314154	NM_007127	Hs.654595
A_23_P74112	2.01784	1.01281	2.01784	up	FALSE	Homo sapiens interferon, lambda receptor 1 (IFNLR1), transcript variant 1, mRNA [NM_170743]	163702	GO:0005515|GO:0051607|GO:0002385|GO:0008285|GO:0004896|GO:0032002|GO:0019221|GO:0034342|GO:0016021|GO:0050691	24480826	chr1	24480767	-	hs|1p36.11	NM_170743	interferon, lambda receptor 1	IFNLR1	chr1:24480826-24480767	NM_170743	Hs.221375
A_23_P501770	-3.32546	-1.73355	3.32546	down	FALSE	Homo sapiens ATR interacting protein (ATRIP), transcript variant 2, mRNA [NM_032166]	84126	GO:0006260|GO:0005515|GO:0006281|GO:0005654|GO:0005634|GO:0000077|GO:0070530	48506255	chr3	48505498	+	hs|3p21.31	NM_032166	ATR interacting protein	ATRIP	chr3:48505498-48506255	NM_032166	Hs.694840
A_24_P928604	2.12007	1.08411	2.12007	up	FALSE				33445684	chr1	33445625	+	hs|1p35.1				chr1:33445625-33445684
A_23_P100220	-2.84409	-1.50797	2.84409	down	FALSE	Homo sapiens epithelial splicing regulatory protein 2 (ESRP2), mRNA [NM_024939]	80004	GO:0008380|GO:0006397|GO:0000166|GO:0043484|GO:0005654|GO:0005634|GO:0003729	68263113	chr16	68263054	-	hs|16q22.1	NM_024939	epithelial splicing regulatory protein 2	ESRP2	chr16:68263113-68263054	NM_024939	Hs.592053
A_33_P3348352	3.02362	1.59628	3.02362	up	FALSE	Homo sapiens long intergenic non-protein coding RNA 1139 (LINC01139), long non-coding RNA [NR_015407]	339535		238643747	chr1	238643688	-	hs|1q43	NR_015407	long intergenic non-protein coding RNA 1139	LINC01139	chr1:238643747-238643688	NR_015407	Hs.532047
A_33_P3768992	2.09485	1.06684	2.09485	up	FALSE	Homo sapiens DDB1 and CUL4 associated factor 4-like 2 (DCAF4L2), mRNA [NM_152418]	138009		88883038	chr8	88882979	-	hs|8q21.3	NM_152418	DDB1 and CUL4 associated factor 4-like 2	DCAF4L2	chr8:88883038-88882979	NM_152418	Hs.371738
A_24_P267293	3.00436	1.58706	3.00436	up	FALSE	Homo sapiens sterile alpha and TIR motif containing 1 (SARM1), mRNA [NM_015077]	23098	GO:0030424|GO:0030054|GO:0034142|GO:0005874|GO:0045202|GO:0042981|GO:0002224|GO:0030425|GO:0005829|GO:0009749|GO:0048814|GO:0005739|GO:0002756|GO:0005737|GO:0031315|GO:0045087|GO:0034138	26727800	chr17	26727741	+	hs|17q11.2	NM_015077	sterile alpha and TIR motif containing 1	SARM1	chr17:26727741-26727800	NM_015077	Hs.743510
A_23_P372834	2.70166	1.43385	2.70166	up	FALSE	Homo sapiens aquaporin 1 (Colton blood group) (AQP1), transcript variant 1, mRNA [NM_198098]	358	GO:0005515|GO:0015079|GO:0020003|GO:0043627|GO:0070301|GO:0020005|GO:0048593|GO:0030157|GO:0031526|GO:0035377|GO:0006884|GO:0034644|GO:0009925|GO:0015793|GO:0006833|GO:0033363|GO:0070062|GO:0005223|GO:0031965|GO:0030950|GO:0015696|GO:0005267|GO:0042538|GO:0033554|GO:0035378|GO:0035379|GO:0046878|GO:0051458|GO:0046875|GO:0005887|GO:0006182|GO:0042060|GO:0015701|GO:0071241|GO:0071280|GO:0005886|GO:…	30965115	chr7	30965057	+	hs|7p14.3	NM_198098	aquaporin 1 (Colton blood group)	AQP1	chr7:30965057-30965115	NM_198098	Hs.76152
A_33_P3216945	2.89434	1.53324	2.89434	up	FALSE	PREDICTED: Homo sapiens uncharacterized LOC101929998 (LOC101929998), ncRNA [XR_428272]	101929998		153756582	chr7	153756523	-	hs|7q36.2		uncharacterized LOC101929998	LOC101929998	chr7:153756582-153756523	XR_428272	Hs.689473
A_24_P704446	2.01688	1.01213	2.01688	up	FALSE	Homo sapiens transmembrane protein 72 (TMEM72), mRNA [NM_001123376]	643236	GO:0016021	45427494	chr10	45423425	+	hs|10q11.21	NM_001123376	transmembrane protein 72	TMEM72	chr10:45423425-45427494	NM_001123376	Hs.292788
A_33_P3364028	2.0166	1.01192	2.0166	up	FALSE	olfactory receptor, family 9, subfamily I, member 3 pseudogene [Source:HGNC Symbol;Acc:HGNC:15325] [ENST00000608484]			57876500	chr11	57876441	-	hs|11q12.1	AB529254			chr11:57876500-57876441
A_24_P942604	3.4218	1.77476	3.4218	up	FALSE	Homo sapiens structural maintenance of chromosomes 1A (SMC1A), transcript variant 1, mRNA [NM_006306]	8243	GO:0005515|GO:0008380|GO:0010467|GO:0007093|GO:0030893|GO:0008280|GO:0032876|GO:0005634|GO:0005829|GO:0005737|GO:0007052|GO:0009314|GO:0000794|GO:0046982|GO:0005694|GO:0005730|GO:0003777|GO:0005524|GO:0042770|GO:0000070|GO:0006281|GO:0007126|GO:0036033|GO:0000398|GO:0019827|GO:0003682|GO:0000777|GO:0000776|GO:0007062|GO:0005654|GO:0000278|GO:0000775|GO:0051301|GO:0007064	53401212	chrX	53401153	-	hs|Xp11.22	NM_006306	structural maintenance of chromosomes 1A	SMC1A	chrX:53401212-53401153	NM_006306	Hs.211602
A_23_P352266	-4.54544	-2.18442	4.54544	down	FALSE	Homo sapiens B-cell CLL/lymphoma 2 (BCL2), transcript variant alpha, mRNA [NM_000633]	596	GO:0016248|GO:0005515|GO:0001656|GO:0030308|GO:0001658|GO:0033689|GO:0030307|GO:0010523|GO:0007409|GO:0002020|GO:0009791|GO:0006808|GO:0031069|GO:0018105|GO:0018107|GO:0010039|GO:0014031|GO:0001662|GO:0002326|GO:0033033|GO:0010332|GO:0031625|GO:0000209|GO:0002320|GO:0033077|GO:0031965|GO:0030336|GO:0007565|GO:0010559|GO:0007569|GO:0032469|GO:0009636|GO:0001503|GO:0002931|GO:0005789|GO:0001952|GO:…	60790782	chr18	60790723	-	hs|18q21.33	NM_000633	B-cell CLL/lymphoma 2	BCL2	chr18:60790782-60790723	NM_000633	Hs.150749
A_23_P120153	-2.06189	-1.04397	2.06189	down	FALSE	Homo sapiens ring finger protein 149 (RNF149), mRNA [NM_173647]	284996	GO:0043409|GO:0004842|GO:0031647|GO:0016567|GO:0016020|GO:0016874|GO:0008270|GO:0016021|GO:0035690|GO:0070062	101893115	chr2	101893056	-	hs|2q11.2	NM_173647	ring finger protein 149	RNF149	chr2:101893115-101893056	NM_173647	Hs.142074
A_19_P00315502	3.44684	1.78528	3.44684	up	FALSE	PREDICTED: Homo sapiens uncharacterized LOC102723721 (LOC102723721), ncRNA [XR_424100]	102723721		6780844	chr10	6780785	+	hs|10p14	XR_424100	uncharacterized LOC102723721	LOC102723721	chr10:6780785-6780844	XR_424100
A_33_P3307267	3.11912	1.64114	3.11912	up	FALSE	von Willebrand factor [Source:HGNC Symbol;Acc:HGNC:12726] [ENST00000321023]	7450	GO:0005515|GO:0005783|GO:0005518|GO:0051087|GO:0002020|GO:0042803|GO:0042802|GO:0001948|GO:0019865|GO:0030198|GO:0031091|GO:0051260|GO:0031093|GO:0007155|GO:0070062|GO:0033093|GO:0031589|GO:0005578|GO:0009611|GO:0030168|GO:0005576|GO:0001890|GO:0001889|GO:0007599|GO:0031012|GO:0047485|GO:0005178|GO:0007596|GO:0007597|GO:0002576|GO:0009897	6204508	chr12	6204449	-	hs|12p13.31	BC022258	von Willebrand factor	VWF	chr12:6204508-6204449		Hs.440848
A_23_P93009	2.40485	1.26595	2.40485	up	FALSE	Homo sapiens signal recognition particle 19kDa (SRP19), transcript variant 6, mRNA [NM_001204199]	6728	GO:0005786|GO:0010467|GO:0006614|GO:0042493|GO:0006613|GO:0008312|GO:0005730|GO:0005634|GO:0006412|GO:0005829|GO:0005739|GO:0005737|GO:0005654|GO:0044267	112227804	chr5	112227745	+	hs|5q22.2	NM_001204199	signal recognition particle 19kDa	SRP19	chr5:112227745-112227804	NM_001204199	Hs.637001
A_23_P8640	-13.4457	-3.74908	13.4457	down	FALSE	Homo sapiens G protein-coupled estrogen receptor 1 (GPER1), transcript variant 3, mRNA [NM_001039966]	2852	GO:0005802|GO:0005515|GO:0030054|GO:0045599|GO:0019228|GO:0005622|GO:0032024|GO:0005496|GO:0048786|GO:0045745|GO:0005794|GO:0030335|GO:0031966|GO:0045742|GO:0004930|GO:0014069|GO:0014068|GO:0044327|GO:0043280|GO:0042734|GO:0007049|GO:0007186|GO:0005887|GO:0045087|GO:0005789|GO:0030263|GO:0030264|GO:0032962|GO:0001956|GO:0030424|GO:0048471|GO:0008284|GO:0008285|GO:0005886|GO:0005783|GO:0030819|GO:…	1133395	chr7	1133336	+	hs|7p22.3	NM_001039966	G protein-coupled estrogen receptor 1	GPER1	chr7:1133336-1133395	NM_001039966	Hs.20961
A_24_P117029	2.28285	1.19083	2.28285	up	FALSE	Homo sapiens low density lipoprotein receptor (LDLR), transcript variant 1, mRNA [NM_000527]	3949	GO:0006629|GO:0005515|GO:2000188|GO:0032050|GO:0005886|GO:0007603|GO:0010899|GO:0044281|GO:0030301|GO:0005764|GO:0030299|GO:0005041|GO:0001948|GO:0034383|GO:0015914|GO:0030229|GO:0034362|GO:0016032|GO:0008203|GO:0042632|GO:0005794|GO:0010867|GO:0009986|GO:0005770|GO:0005509|GO:0030169|GO:0001523|GO:0006898|GO:0006897|GO:0043235|GO:0005905|GO:0070508|GO:0016020|GO:0005887|GO:0042157|GO:0030669|GO:…	11244352	chr19	11244293	+	hs|19p13.2	NM_000527	low density lipoprotein receptor	LDLR	chr19:11244293-11244352	NM_000527	Hs.713981
A_23_P110253	2.14691	1.10226	2.14691	up	FALSE	Homo sapiens v-kit Hardy-Zuckerman 4 feline sarcoma viral oncogene homolog (KIT), transcript variant 1, mRNA [NM_000222]	3815	GO:0005515|GO:0008360|GO:0019221|GO:0007286|GO:0007283|GO:0002020|GO:0005615|GO:0042803|GO:0035234|GO:0043069|GO:0043552|GO:0007173|GO:0042127|GO:0031274|GO:0002327|GO:0038162|GO:0023014|GO:0002320|GO:0043303|GO:0030335|GO:0006687|GO:0031532|GO:0032762|GO:0014068|GO:0018108|GO:0035855|GO:0019955|GO:0008543|GO:0045087|GO:0008542|GO:0038093|GO:0002371|GO:0009898|GO:0002318|GO:0038095|GO:0009897|GO:…	55606570	chr4	55606511	+	hs|4q12	NM_000222	v-kit Hardy-Zuckerman 4 feline sarcoma viral oncogene homolog	KIT	chr4:55606511-55606570	NM_000222	Hs.479754
A_23_P25253	-3.65404	-1.86949	3.65404	down	FALSE	Homo sapiens deoxyribose-phosphate aldolase (putative) (DERA), transcript variant 1, mRNA [NM_015954]	51071	GO:0009264|GO:0005737|GO:0004139|GO:0046121|GO:0046386|GO:0005634|GO:0070062	16190147	chr12	16190088	+	hs|12p12.3	NM_015954	deoxyribose-phosphate aldolase (putative)	DERA	chr12:16190088-16190147	NM_015954	Hs.39429
A_33_P3234202	2.186	1.12829	2.186	up	FALSE	Homo sapiens deoxyribonuclease I-like 3 (DNASE1L3), transcript variant 1, mRNA [NM_004944]	1776	GO:0004536|GO:0006309|GO:0005509|GO:0004520|GO:0005634|GO:0006259|GO:0016888|GO:0010623|GO:0003677	58178414	chr3	58178355	-	hs|3p14.3	NM_004944	deoxyribonuclease I-like 3	DNASE1L3	chr3:58178414-58178355	NM_004944	Hs.476453
A_23_P207400	-10.7015	-3.41975	10.7015	down	FALSE	Homo sapiens breast cancer 1, early onset (BRCA1), transcript variant 2, mRNA [NM_007300]	672	GO:0005515|GO:0043627|GO:0004842|GO:0044212|GO:0016874|GO:0009048|GO:0050681|GO:0070531|GO:0042127|GO:0044030|GO:0031398|GO:0006978|GO:0031625|GO:0005694|GO:0003713|GO:0031436|GO:0046600|GO:0051865|GO:0043234|GO:0006281|GO:0005654|GO:0008270|GO:0045893|GO:0019899|GO:0045892|GO:0008274|GO:0016567|GO:0005886|GO:0007098|GO:0003723|GO:0031572|GO:0000151|GO:0005634|GO:0045739|GO:0035067|GO:0035066|GO:…	41196481	chr17	41196422	-	hs|17q21.31	NM_007300	breast cancer 1, early onset	BRCA1	chr17:41196481-41196422	NM_007300	Hs.194143
A_24_P94402	2.13098	1.09152	2.13098	up	FALSE	Homo sapiens v-myc avian myelocytomatosis viral oncogene neuroblastoma derived homolog (MYCN), transcript variant 2, mRNA [NM_005378]	4613	GO:0005515|GO:0003700|GO:0006357|GO:0030324|GO:0048704|GO:0002053|GO:0005634|GO:0003677|GO:0048712|GO:0001502|GO:0045944|GO:0046983|GO:0048754|GO:2000378|GO:0000785|GO:0010942|GO:0042733	16086826	chr2	16086767	+	hs|2p24.3	NM_005378	v-myc avian myelocytomatosis viral oncogene neuroblastoma derived homolog	MYCN	chr2:16086767-16086826	NM_005378	Hs.25960
A_33_P3387831	-7.84309	-2.97142	7.84309	down	FALSE	centromere protein M [Source:HGNC Symbol;Acc:HGNC:18352] [ENST00000402338]	79019	GO:0034080|GO:0006334|GO:0000777|GO:0005654|GO:0000278|GO:0005829	42334819	chr22	42334760	-	hs|22q13.2	XR_244383	centromere protein M	CENPM	chr22:42334819-42334760	XR_244383	Hs.208912
A_24_P254762	2.0016	1.00116	2.0016	up	FALSE	Homo sapiens VENT homeobox pseudogene 1 (VENTXP1), non-coding RNA [NR_001559]	139538		26578435	chrX	26578376	+	hs|Xp21.3	NR_001559	VENT homeobox pseudogene 1	VENTXP1	chrX:26578376-26578435	NR_001559	Hs.447377
A_23_P211543	2.02758	1.01976	2.02758	up	FALSE	Homo sapiens melanin-concentrating hormone receptor 1 (MCHR1), mRNA [NM_005297]	2847	GO:0007631|GO:0060170|GO:0005886|GO:0051928|GO:0004930|GO:0030273|GO:0042562|GO:0031513|GO:0006091|GO:0008022|GO:0007193|GO:0007204|GO:0008188|GO:0007186|GO:0005887|GO:0007218	41078249	chr22	41078190	+	hs|22q13.2	NM_005297	melanin-concentrating hormone receptor 1	MCHR1	chr22:41078190-41078249	NM_005297	Hs.248122
A_19_P00317688	2.00869	1.00625	2.00869	up	FALSE				201637782	chr2	201637723	-	hs|2q33.1				chr2:201637782-201637723
A_23_P13907	2.11149	1.07826	2.11149	up	FALSE	Homo sapiens insulin-like growth factor 1 (somatomedin C) (IGF1), transcript variant 4, mRNA [NM_000618]	3479	GO:0010468|GO:0005515|GO:0033160|GO:0009408|GO:0005159|GO:0005158|GO:0046579|GO:0030879|GO:0005615|GO:0030104|GO:0046326|GO:0045445|GO:0045821|GO:0014834|GO:0045740|GO:0030168|GO:0045840|GO:0014068|GO:0014904|GO:0030166|GO:0001501|GO:0007517|GO:0005178|GO:0005179|GO:0043388|GO:0010001|GO:0045893|GO:0044267|GO:0008083|GO:0035630|GO:0008284|GO:0008285|GO:0005886|GO:0032878|GO:0006928|GO:0021940|GO:…	102796325	chr12	102796266	-	hs|12q23.2	NM_000618	insulin-like growth factor 1 (somatomedin C)	IGF1	chr12:102796325-102796266	NM_000618	Hs.160562
A_33_P3374087	8.23714	3.04214	8.23714	up	FALSE	Homo sapiens RNA binding motif protein 44 (RBM44), mRNA [NM_001080504]	375316	GO:0005737|GO:0000166|GO:0003723|GO:0042803|GO:0045171	238743066	chr2	238743008	+	hs|2q37.3	NM_001080504	RNA binding motif protein 44	RBM44	chr2:238743008-238743066	NM_001080504	Hs.720233
A_32_P1701	-5.90901	-2.56292	5.90901	down	FALSE	Homo sapiens polymerase (DNA directed), alpha 1, catalytic subunit (POLA1), mRNA [NM_016937]	5422	GO:0005515|GO:0008283|GO:0005658|GO:0003887|GO:0005634|GO:0005635|GO:0006303|GO:0046872|GO:0016363|GO:0006273|GO:0000082|GO:0005737|GO:0006271|GO:0000083|GO:0006272|GO:0000723|GO:0000166|GO:0001882|GO:0006270|GO:0000722|GO:0016032|GO:0000785|GO:0051539|GO:0046982|GO:0019901|GO:0003896|GO:0005730|GO:0003677|GO:0006260|GO:0006281|GO:0071897|GO:0003682|GO:0000731|GO:0006269|GO:0005654|GO:0000278|GO:…	25014962	chrX	25014903	+	hs|Xp21.3	NM_016937	polymerase (DNA directed), alpha 1, catalytic subunit	POLA1	chrX:25014903-25014962	NM_016937	Hs.567319
A_19_P00321912	-6.52882	-2.70682	6.52882	down	FALSE	BX426172 Homo sapiens THYMUS Homo sapiens cDNA clone CS0CAP001YB24 5-PRIME, mRNA sequence [BX426172]			70273492	chr2	70273433	-	hs|2p13.3	BX426172			chr2:70273492-70273433		Hs.676243
A_33_P3305243	4.04322	2.0155	4.04322	up	FALSE	proteasome (prosome, macropain) 26S subunit, non-ATPase, 5 [Source:HGNC Symbol;Acc:HGNC:9563] [ENST00000373903]	5711	GO:0005515|GO:0002474|GO:0010467|GO:0090263|GO:0044281|GO:0031145|GO:0005829|GO:0034641|GO:0000082|GO:0016032|GO:0090090|GO:0006977|GO:0000209|GO:0000502|GO:0043066|GO:0006521|GO:0042590|GO:0051437|GO:0006915|GO:0042981|GO:0051436|GO:0051439|GO:0008540|GO:0002479|GO:0005654|GO:0022624|GO:0070682|GO:0000278	123586467	chr9	123586408	-	hs|9q33.2	AK001065	proteasome (prosome, macropain) 26S subunit, non-ATPase, 5	PSMD5	chr9:123586467-123586408
A_32_P420009	2.37542	1.24818	2.37542	up	FALSE	Homo sapiens ALS2 C-terminal like (ALS2CL), transcript variant 1, mRNA [NM_147129]	259173	GO:0017137|GO:0008104|GO:0032321|GO:0016023|GO:0007032|GO:0005089|GO:0042802|GO:0005096	46711650	chr3	46711591	-	hs|3p21.31	NM_147129	ALS2 C-terminal like	ALS2CL	chr3:46711650-46711591	NM_147129	Hs.517937
A_32_P5251	2.30218	1.203	2.30218	up	FALSE	Homo sapiens retinoic acid receptor, alpha (RARA), transcript variant 2, mRNA [NM_001024809]	5914	GO:0005515|GO:0001657|GO:0010467|GO:0032753|GO:0000790|GO:0003417|GO:0032754|GO:0006367|GO:0003700|GO:0033189|GO:0003707|GO:0003708|GO:0007283|GO:0007281|GO:0031076|GO:0002068|GO:0043551|GO:0043025|GO:0032355|GO:0032689|GO:0007565|GO:0000977|GO:0009986|GO:0003714|GO:0003713|GO:0019904|GO:0044323|GO:0043277|GO:0001843|GO:0032720|GO:0014068|GO:0000122|GO:0045787|GO:0031490|GO:0001889|GO:0005654|GO:…	38512987	chr17	38512928	+	hs|17q21.2	NM_001024809	retinoic acid receptor, alpha	RARA	chr17:38512928-38512987	NM_001024809	Hs.654583
A_19_P00320293	2.01858	1.01334	2.01858	up	FALSE				27066342	chr22	27066283	-	hs|22q12.1				chr22:027066342-027066283
A_33_P3375334	2.00129	1.00093	2.00129	up	FALSE	Dab, reelin signal transducer, homolog 1 (Drosophila) [Source:HGNC Symbol;Acc:HGNC:2661] [ENST00000371230]	1600	GO:0043005|GO:0048471|GO:0007264|GO:0021942|GO:0021517|GO:0005829|GO:0021799|GO:0045860|GO:0007628|GO:0043025|GO:0051645|GO:0042493|GO:0014069|GO:0045177|GO:0021813|GO:0016358|GO:0046426|GO:0021589|GO:0005903|GO:0048712|GO:0007162|GO:0016020|GO:0045666|GO:0007494|GO:0050771|GO:0043548	57536532	chr1	57536473	-	hs|1p32.2		Dab, reelin signal transducer, homolog 1 (Drosophila)	DAB1	chr1:57536532-57536473
A_24_P85850	6.28908	2.65285	6.28908	up	FALSE	Homo sapiens BCL2/adenovirus E1B 19kD interacting protein like (BNIPL), transcript variant 1, mRNA [NM_138278]	149428	GO:0005515|GO:0008285|GO:0006915|GO:0005634|GO:0042802|GO:0040009|GO:0005829	151015614	chr1	151015555	+	hs|1q21.3	NM_138278	BCL2/adenovirus E1B 19kD interacting protein like	BNIPL	chr1:151015555-151015614	NM_138278	Hs.591473
A_23_P115444	2.54498	1.34765	2.54498	up	FALSE	Homo sapiens tumor necrosis factor (ligand) superfamily, member 18 (TNFSF18), mRNA [NM_005092]	8995	GO:0005164|GO:0043066|GO:0005886|GO:0009986|GO:0005102|GO:0007267|GO:0032813|GO:0005125|GO:0005615|GO:0033209|GO:0007165|GO:0051092|GO:0002309|GO:0042129|GO:0016021	173010665	chr1	173010606	-	hs|1q25.1	NM_005092	tumor necrosis factor (ligand) superfamily, member 18	TNFSF18	chr1:173010665-173010606	NM_005092	Hs.248197
A_23_P218111	5.17821	2.37245	5.17821	up	FALSE	Homo sapiens serpin peptidase inhibitor, clade A (alpha-1 antiproteinase, antitrypsin), member 1 (SERPINA1), transcript variant 2, mRNA [NM_001002236]	5265	GO:0005515|GO:0005783|GO:0004867|GO:0002020|GO:0005615|GO:0042802|GO:0001948|GO:0034014|GO:0032496|GO:1900004|GO:0031093|GO:0034097|GO:0032355|GO:0070062|GO:0001666|GO:0010288|GO:0033986|GO:0005794|GO:0005578|GO:0030168|GO:0005576|GO:0006953|GO:0010951|GO:0007596|GO:0002576|GO:0046687	94844850	chr14	94844791	-	hs|14q32.13	NM_001002236	serpin peptidase inhibitor, clade A (alpha-1 antiproteinase, antitrypsin), member 1	SERPINA1	chr14:94844850-94844791	NM_001002236	Hs.525557
A_33_P3269626	2.01826	1.01311	2.01826	up	FALSE	Homo sapiens cDNA FLJ41276 fis, clone BRAMY2036913. [AK123270]			11665859	chr20	11665800	-	hs|20p12.2	AK123270			chr20:11665859-11665800		Hs.127089
A_23_P10156	-8.36479	-3.06433	8.36479	down	FALSE	Homo sapiens charged multivesicular body protein 6 (CHMP6), mRNA [NM_024591]	79643	GO:0005515|GO:0006997|GO:0019058|GO:0015031|GO:0005829|GO:0000920|GO:0047485|GO:0007034|GO:0016020|GO:0016197|GO:0031902|GO:0061024|GO:0016032|GO:0007080|GO:0070062	78973567	chr17	78973508	+	hs|17q25.3	NM_024591	charged multivesicular body protein 6	CHMP6	chr17:78973508-78973567	NM_024591	Hs.514560
A_33_P3216625	2.01802	1.01294	2.01802	up	FALSE	PREDICTED: Homo sapiens uncharacterized LOC100128482 (LOC100128482), misc_RNA [XR_112792]	100128482		172093448	chr5	172093389	+	hs|5q35.1	XR_112792	uncharacterized LOC100128482	LOC100128482	chr5:172093389-172093448	XR_112792	Hs.711349
A_24_P37519	-2.15211	-1.10575	2.15211	down	FALSE	Homo sapiens leucine zipper transcription factor-like 1 (LZTFL1), transcript variant 1, mRNA [NM_020347]	54585	GO:0005515|GO:0034464|GO:0006996|GO:0072594|GO:0032403|GO:0042802|GO:0005829	45866096	chr3	45866037	-	hs|3p21.31	NM_020347	leucine zipper transcription factor-like 1	LZTFL1	chr3:45866096-45866037	NM_020347	Hs.30824
A_33_P3224715	2.0164	1.01178	2.0164	up	FALSE				65737783	chr4	65737724	+	hs|4q13.1				chr4:065737724-065737783
A_23_P158118	2.21145	1.14499	2.21145	up	FALSE	Homo sapiens ubiquitin specific peptidase 26 (USP26), mRNA [NM_031907]	83844	GO:0005515|GO:0004197|GO:0016579|GO:0004843|GO:0061136|GO:0043161|GO:0005634	132159760	chrX	132159701	-	hs|Xq26.2	NM_031907	ubiquitin specific peptidase 26	USP26	chrX:132159760-132159701	NM_031907	Hs.333137
A_23_P396328	2.02556	1.01832	2.02556	up	FALSE	Homo sapiens multiple PDZ domain protein (MPDZ), transcript variant 1, mRNA [NM_003829]	8777	GO:0005515|GO:0043220|GO:0042552|GO:0014069|GO:0031410|GO:0008022|GO:0016327|GO:0030425|GO:0005737|GO:0016324|GO:0045211|GO:0016032|GO:0005923|GO:0007155	13105942	chr9	13105883	-	hs|9p23	NM_003829	multiple PDZ domain protein	MPDZ	chr9:13105942-13105883	NM_003829	Hs.169378
A_23_P57379	-5.82683	-2.54271	5.82683	down	FALSE	Homo sapiens cell division cycle 45 (CDC45), transcript variant 2, mRNA [NM_003504]	8318	GO:0005515|GO:0005813|GO:1900087|GO:0005656|GO:0005634|GO:0003688|GO:0006260|GO:0006271|GO:0000082|GO:0005737|GO:0000083|GO:0003697|GO:0006270|GO:0003682|GO:0000076|GO:0000727|GO:0043138|GO:0005654|GO:0032508|GO:0031298|GO:0000278|GO:0031938|GO:0031261|GO:0006267	19508015	chr22	19506385	+	hs|22q11.21	NM_003504	cell division cycle 45	CDC45	chr22:19506385-19508015	NM_003504	Hs.474217
A_23_P104798	2.04438	1.03166	2.04438	up	FALSE	Homo sapiens interleukin 18 (IL18), transcript variant 1, mRNA [NM_001562]	3606	GO:0005515|GO:0042346|GO:0007267|GO:0042088|GO:0032819|GO:0030155|GO:0005615|GO:0045662|GO:0005829|GO:0042094|GO:0042104|GO:0006955|GO:0042092|GO:0006954|GO:0030101|GO:0000165|GO:0042095|GO:0031663|GO:0070062|GO:0032729|GO:0032740|GO:0032725|GO:0042253|GO:0042231|GO:0005576|GO:0030431|GO:0001525|GO:0005125|GO:0010628|GO:0071407|GO:0042033|GO:0034105|GO:0050729|GO:0051142	112020870	chr11	112020811	-	hs|11q23.1	NM_001562	interleukin 18	IL18	chr11:112020870-112020811	NM_001562	Hs.83077
A_23_P95453	2.09235	1.06513	2.09235	up	FALSE	Homo sapiens neurexin 1 (NRXN1), transcript variant alpha1, mRNA [NM_004801]	9378	GO:0005515|GO:0090126|GO:0090129|GO:0030054|GO:2000311|GO:2000310|GO:0051490|GO:0016339|GO:0030198|GO:0007411|GO:0050885|GO:0030534|GO:0007612|GO:0050839|GO:0097091|GO:0051965|GO:2000821|GO:2000463|GO:0009986|GO:0060134|GO:0005509|GO:0051968|GO:0007416|GO:0071625|GO:0042734|GO:0005887|GO:0035176|GO:0042297|GO:0048306|GO:0023041|GO:0005886|GO:0097120|GO:0007268|GO:0035418|GO:0030139|GO:0007269|GO:…	50147661	chr2	50147602	-	hs|2p16.3	NM_004801	neurexin 1	NRXN1	chr2:50147661-50147602	NM_004801	Hs.637685
A_23_P82334	-4.47446	-2.16171	4.47446	down	FALSE	Homo sapiens solute carrier family 25 (aspartate/glutamate carrier), member 13 (SLC25A13), transcript variant 2, mRNA [NM_014251]	10165	GO:0005215|GO:0005975|GO:0005313|GO:0005509|GO:0005743|GO:0006094|GO:0044281|GO:0005739|GO:0051592|GO:0015813|GO:0045333|GO:0006754|GO:0015810|GO:0005887|GO:0015183|GO:0006810|GO:0009405|GO:0043490|GO:0006006	95749948	chr7	95749889	-	hs|7q21.3	NM_014251	solute carrier family 25 (aspartate/glutamate carrier), member 13	SLC25A13	chr7:95749948-95749889	NM_014251	Hs.489190
A_23_P134139	2.00709	1.00511	2.00709	up	FALSE	Homo sapiens fatty acid binding protein 7, brain (FABP7), mRNA [NM_001446]	2173	GO:0005215|GO:0021846|GO:0008285|GO:0060134|GO:0005634|GO:0042995|GO:0050673|GO:0007399|GO:0008289|GO:0005737|GO:0006810|GO:0043025|GO:0022008	123102264	chr6	123101576	+	hs|6q22.31	NM_001446	fatty acid binding protein 7, brain	FABP7	chr6:123101576-123102264	NM_001446	Hs.26770
A_23_P107036	2.13086	1.09143	2.13086	up	FALSE	Homo sapiens transmembrane protein 11 (TMEM11), transcript variant 1, mRNA [NM_003876]	8834	GO:0005515|GO:0003674|GO:0005887|GO:0031305|GO:0007005	21101502	chr17	21101443	-	hs|17p11.2	NM_003876	transmembrane protein 11	TMEM11	chr17:21101502-21101443	NM_003876	Hs.592945
A_23_P24922	-4.28836	-2.10042	4.28836	down	FALSE	Homo sapiens lipoyl(octanoyl) transferase 2 (putative) (LIPT2), mRNA [NM_001144869]	387787	GO:0016415|GO:0005739|GO:0009249|GO:0016874|GO:0009107|GO:0033819	74203122	chr11	74203063	-	hs|11q13.4	NM_001144869	lipoyl(octanoyl) transferase 2 (putative)	LIPT2	chr11:74203122-74203063	NM_001144869	Hs.591971
A_23_P103919	2.6978	1.43178	2.6978	up	FALSE	Homo sapiens UDP-Gal:betaGlcNAc beta 1,4- galactosyltransferase, polypeptide 3 (B4GALT3), transcript variant 2, mRNA [NM_003779]	8703	GO:0005794|GO:0005975|GO:0003831|GO:0044281|GO:0008378|GO:0046872|GO:0042339|GO:0005737|GO:0000139|GO:0003945|GO:0018146|GO:0032580|GO:0009405|GO:0016021|GO:0044267|GO:0030203|GO:0070062|GO:0043687|GO:0018279	161141406	chr1	161141347	-	hs|1q23.3	NM_003779	UDP-Gal:betaGlcNAc beta 1,4- galactosyltransferase, polypeptide 3	B4GALT3	chr1:161141406-161141347	NM_003779	Hs.321231
A_23_P108835	3.06338	1.61513	3.06338	up	FALSE	Homo sapiens yippee-like 5 (Drosophila) (YPEL5), transcript variant 4, mRNA [NM_016061]	51646		30383187	chr2	30383128	+	hs|2p23.1	NM_016061	yippee-like 5 (Drosophila)	YPEL5	chr2:30383128-30383187	NM_016061	Hs.515890
A_23_P115872	-2.9784	-1.57454	2.9784	down	FALSE	Homo sapiens centrosomal protein 55kDa (CEP55), transcript variant 1, mRNA [NM_018131]	55165	GO:0005515|GO:0000920|GO:0006997|GO:0005813|GO:0016020|GO:0005814|GO:0000281|GO:0030496|GO:0007080|GO:0032154|GO:0045184|GO:0045171	95288813	chr10	95288754	+	hs|10q23.33	NM_018131	centrosomal protein 55kDa	CEP55	chr10:95288754-95288813	NM_018131	Hs.14559
A_24_P184844	2.00471	1.00339	2.00471	up	FALSE	Homo sapiens CHD2 mRNA, complete cds. [AF006514]	1106	GO:0006357|GO:0005730|GO:0005634|GO:0060218|GO:0003677|GO:0005524|GO:0006351|GO:0006974|GO:0043231|GO:0042393|GO:0004003|GO:0007517|GO:0005654|GO:0001046|GO:0032508|GO:0070062|GO:0016568	93564324	chr15	93564265	+	hs|15q26.1	AF006514	chromodomain helicase DNA binding protein 2	CHD2	chr15:93564265-93564324		Hs.220864
A_23_P211252	3.28714	1.71683	3.28714	up	FALSE	Homo sapiens lanosterol synthase (2,3-oxidosqualene-lanosterol cyclase) (LSS), transcript variant 2, mRNA [NM_001001438]	4047	GO:0005811|GO:0006695|GO:0016020|GO:0005789|GO:0000250|GO:0044281|GO:0008202	47608626	chr21	47608567	-	hs|21q22.3	NM_001001438	lanosterol synthase (2,3-oxidosqualene-lanosterol cyclase)	LSS	chr21:47608626-47608567	NM_001001438	Hs.596543
A_19_P00322440	3.01743	1.59332	3.01743	up	FALSE	Homo sapiens FOXF1 adjacent non-coding developmental regulatory RNA (FENDRR), transcript variant 2, long non-coding RNA [NR_036444]	400550		86521373	chr16	86521314	-	hs|16q24.1	NR_036444	FOXF1 adjacent non-coding developmental regulatory RNA	FENDRR	chr16:86521373-86521314	NR_036444	Hs.448825
A_23_P128728	5.02711	2.32973	5.02711	up	FALSE	Homo sapiens arginase 2 (ARG2), mRNA [NM_001172]	384	GO:0005739|GO:0034641|GO:0001657|GO:0005759|GO:0006941|GO:0000050|GO:0006525|GO:0044281|GO:0004053|GO:0046872|GO:0006809	68117598	chr14	68117539	+	hs|14q24.1	NM_001172	arginase 2	ARG2	chr14:68117539-68117598	NM_001172	Hs.226007
A_33_P3336018	2.01397	1.01004	2.01397	up	FALSE				108306215	chr12	108306156	+	hs|12q23.3				chr12:108306156-108306215
A_19_P00804271	2.40062	1.26341	2.40062	up	FALSE				79676613	chr15	79676554	-	hs|15q25.1				chr15:079676613-079676554
A_33_P3215999	2.99486	1.58249	2.99486	up	FALSE	Homo sapiens arylformamidase (AFMID), transcript variant 1, mRNA [NM_001145526]	125061	GO:0034641|GO:0006569|GO:0019441|GO:0004061|GO:0005634|GO:0044281|GO:0034354|GO:0005829	76203202	chr17	76203143	+	hs|17q25.3	NM_001145526	arylformamidase	AFMID	chr17:76203143-76203202	NM_001145526	Hs.558614
A_33_P3355326	2.06312	1.04483	2.06312	up	FALSE	Homo sapiens solute carrier family 17, member 2 (SLC17A2), transcript variant 1, mRNA [NM_001286123]	10246	GO:0005436|GO:0016020|GO:0005887|GO:0035435|GO:0035725|GO:0006796|GO:0006814	25915791	chr6	25915732	-	hs|6p22.2	NM_001286123	solute carrier family 17, member 2	SLC17A2	chr6:25915791-25915732	NM_001286123	Hs.591802
A_23_P53891	2.02119	1.0152	2.02119	up	FALSE	Homo sapiens Kruppel-like factor 5 (intestinal) (KLF5), transcript variant 1, mRNA [NM_001730]	688	GO:0060576|GO:0005515|GO:0008284|GO:0005794|GO:0005886|GO:0006366|GO:0030033|GO:0032534|GO:0000122|GO:0001525|GO:0035914|GO:0000978|GO:0046872|GO:0043231|GO:0071407|GO:0001077|GO:0005737|GO:0045944|GO:0045600|GO:0005654	73651038	chr13	73650979	+	hs|13q22.1	NM_001730	Kruppel-like factor 5 (intestinal)	KLF5	chr13:73650979-73651038	NM_001730	Hs.508234
A_24_P392958	2.11367	1.07975	2.11367	up	FALSE	Homo sapiens TBC1 domain family, member 20 (TBC1D20), transcript variant 1, mRNA [NM_144628]	128637	GO:0005515|GO:0001675|GO:0017137|GO:0031965|GO:0046726|GO:0005783|GO:0090110|GO:0032851|GO:0019068|GO:0034389|GO:0006888|GO:0030173|GO:0072520|GO:0033126|GO:0005789|GO:0007030|GO:0070309|GO:0005097	416773	chr20	416714	-	hs|20p13	NM_144628	TBC1 domain family, member 20	TBC1D20	chr20:416773-416714	NM_144628	Hs.590876
A_24_P178444	2.60911	1.38356	2.60911	up	FALSE				107048024	chr11	107047965	+	hs|11q22.3				chr11:107047965-107048024
A_33_P3320418	2.01953	1.01402	2.01953	up	FALSE				31300834	chr12	31300775	-	hs|12p11.21				chr12:031300834-031300775
A_19_P00318170	2.01961	1.01408	2.01961	up	FALSE				98275985	chr6	98275926	+	hs|6q16.1				chr6:98275926-98275985
A_23_P99452	-8.90324	-3.15433	8.90324	down	FALSE	Homo sapiens breast cancer 2, early onset (BRCA2), mRNA [NM_000059]	675	GO:0005515|GO:0010165|GO:0048478|GO:0001833|GO:0005634|GO:0001556|GO:0007283|GO:0002020|GO:0033593|GO:0006302|GO:0000910|GO:0005737|GO:0003697|GO:0000724|GO:0010485|GO:0030141|GO:0006978|GO:0010332|GO:0004402|GO:0030097|GO:0005813|GO:0032465|GO:0043015|GO:0007569|GO:0010484|GO:0051298|GO:0043234|GO:0042771|GO:0008585|GO:0045931|GO:0010225|GO:0006281|GO:0043966|GO:0043967|GO:0007420|GO:0005654|GO:…	32973055	chr13	32972996	+	hs|13q13.1	NM_000059	breast cancer 2, early onset	BRCA2	chr13:32972996-32973055	NM_000059	Hs.34012
A_24_P827037	2.01974	1.01417	2.01974	up	FALSE	Homo sapiens leucine rich repeat containing 15 (LRRC15), transcript variant 2, mRNA [NM_130830]	131578	GO:0030335|GO:0043236|GO:0005518|GO:0090005|GO:0016021|GO:0001968|GO:0046813|GO:0070062	194076556	chr3	194076497	-	hs|3q29	NM_130830	leucine rich repeat containing 15	LRRC15	chr3:194076556-194076497	NM_130830	Hs.288467
A_33_P3387911	2.01992	1.0143	2.01992	up	FALSE				57509137	chr14	57509078	+	hs|14q22.3				chr14:57509078-57509137
A_32_P112279	-3.16954	-1.66428	3.16954	down	FALSE	Homo sapiens CTF8, chromosome transmission fidelity factor 8 homolog (S. cerevisiae) (CHTF8), transcript variant 1, mRNA [NM_001039690]	54921	GO:0006260|GO:0007049|GO:0005634|GO:0003677|GO:0070062	69152618	chr16	69152559	-	hs|16q22.1	NM_001039690	CTF8, chromosome transmission fidelity factor 8 homolog (S. cerevisiae)	CHTF8	chr16:69152618-69152559	NM_001039690	Hs.85962
A_23_P53345	-2.25494	-1.17309	2.25494	down	FALSE	Homo sapiens aryl hydrocarbon receptor nuclear translocator-like 2 (ARNTL2), transcript variant 1, mRNA [NM_020183]	56938	GO:0005667|GO:0006355|GO:0003700|GO:0006357|GO:0006366|GO:0000982|GO:0005730|GO:0070888|GO:0005634|GO:0007165|GO:0005737|GO:0009649|GO:0045944|GO:0046983|GO:0042753|GO:0007623|GO:0004871|GO:0045893	27571065	chr12	27568866	+	hs|12p11.23	NM_020183	aryl hydrocarbon receptor nuclear translocator-like 2	ARNTL2	chr12:27568866-27571065	NM_020183	Hs.445447
A_33_P3289661	2.01846	1.01325	2.01846	up	FALSE	Homo sapiens ovarian cancer-related protein 1 (OCR1) mRNA, complete cds. [AF314543]	100128298		202499590	chr1	202499531	+	hs|1q32.1	AF314543	ovarian cancer-related protein 1	OCR1	chr1:202499531-202499590		Hs.679412
A_23_P122815	3.25091	1.70084	3.25091	up	FALSE	Homo sapiens calumenin (CALU), transcript variant 1, mRNA [NM_001219]	813	GO:0005515|GO:0042470|GO:0008150|GO:0005794|GO:0016020|GO:0007596|GO:0005783|GO:0005509|GO:0002576|GO:0033018|GO:0030168|GO:0005576	128410428	chr7	128410369	+	hs|7q32.1	NM_001219	calumenin	CALU	chr7:128410369-128410428	NM_001219	Hs.743262
A_23_P215790	4.47709	2.16256	4.47709	up	FALSE	Homo sapiens epidermal growth factor receptor (EGFR), transcript variant 1, mRNA [NM_005228]	1956	GO:0005515|GO:0042698|GO:0033590|GO:0005615|GO:0006412|GO:0033594|GO:0042802|GO:0005006|GO:0016337|GO:0021795|GO:0001948|GO:0003690|GO:0007173|GO:0000165|GO:0007411|GO:0007611|GO:0042743|GO:0001942|GO:0004709|GO:0006979|GO:0031625|GO:0031965|GO:0030335|GO:0019901|GO:0009986|GO:0030122|GO:0019903|GO:0042059|GO:0006950|GO:0001892|GO:0018108|GO:0001889|GO:0005178|GO:0001503|GO:0008543|GO:0005789|GO:…	55274900	chr7	55274841	+	hs|7p11.2	NM_005228	epidermal growth factor receptor	EGFR	chr7:55274841-55274900	NM_005228	Hs.488293
A_23_P54636	-2.0289	-1.0207	2.0289	down	FALSE	Homo sapiens ATPase, H+ transporting, lysosomal 38kDa, V0 subunit d1 (ATP6V0D1), mRNA [NM_004691]	9114	GO:0008286|GO:0005515|GO:0005765|GO:0032403|GO:0030968|GO:0006879|GO:0033572|GO:0016324|GO:0008553|GO:0030670|GO:0043679|GO:0090382|GO:0033179|GO:0070062|GO:0005813|GO:0051701|GO:0055085|GO:0008021|GO:0042384|GO:0016020|GO:0007420|GO:0015991|GO:0006987|GO:0044267|GO:0010008|GO:0005769|GO:0016471|GO:0015992	67472152	chr16	67472093	-	hs|16q22.1	NM_004691	ATPase, H+ transporting, lysosomal 38kDa, V0 subunit d1	ATP6V0D1	chr16:67472152-67472093	NM_004691	Hs.106876
A_24_P233915	3.27758	1.71263	3.27758	up	FALSE	Homo sapiens mediator complex subunit 8 (MED8), transcript variant 4, mRNA [NM_001001653]	112950	GO:0005515|GO:0010467|GO:0016567|GO:0006367|GO:0001104|GO:0006357|GO:0016592|GO:0005654	43852530	chr1	43852284	-	hs|1p34.2	NM_001001653	mediator complex subunit 8	MED8	chr1:43852530-43852284	NM_001001653	Hs.301756
A_33_P3228305	-2.51958	-1.33318	2.51958	down	FALSE	Homo sapiens Rho GTPase activating protein 26 (ARHGAP26), transcript variant 1, mRNA [NM_015071]	23092	GO:0005515|GO:0007009|GO:0051056|GO:0030036|GO:0007264|GO:0005575|GO:0005100|GO:0005829|GO:0007399|GO:0005543|GO:0032321|GO:0005856|GO:0005925	142608549	chr5	142608490	+	hs|5q31.3	NM_015071	Rho GTPase activating protein 26	ARHGAP26	chr5:142608490-142608549	NM_015071	Hs.654668
A_33_P3373243	2.01289	1.00927	2.01289	up	FALSE	PREDICTED: Homo sapiens uncharacterized protein MGC34800 (MGC34800), misc_RNA [XR_110135]	162137		34258558	chr16	34258499	+	hs|16p11.2	XR_110135	uncharacterized LOC162137	LOC162137	chr16:34258499-34258558	XR_110135	Hs.617031
A_33_P3421728	-3.27147	-1.70994	3.27147	down	FALSE	Homo sapiens diacylglycerol kinase, gamma 90kDa (DGKG), transcript variant 1, mRNA [NM_001346]	1608	GO:0005886|GO:0005509|GO:0030168|GO:0005524|GO:0007205|GO:0043231|GO:0035556|GO:0007165|GO:0016310|GO:0005737|GO:0003951|GO:0048666|GO:0007596|GO:0004143	185865094	chr3	185865035	-	hs|3q27.2	NM_001346	diacylglycerol kinase, gamma 90kDa	DGKG	chr3:185865094-185865035	NM_001346	Hs.683449
A_33_P3309984	-8.05524	-3.00993	8.05524	down	FALSE	Homo sapiens ketohexokinase (fructokinase) (KHK), transcript variant a, mRNA [NM_000221]	3795	GO:0005737|GO:0005975|GO:0009405|GO:0046835|GO:0005634|GO:0044281|GO:0004454|GO:0070873|GO:0005524|GO:0006001|GO:0070062|GO:0005829	27323614	chr2	27323555	+	hs|2p23.3	NM_000221	ketohexokinase (fructokinase)	KHK	chr2:27323555-27323614	NM_000221	Hs.567297
A_23_P121851	2.02896	1.02074	2.02896	up	FALSE	Homo sapiens protocadherin beta 15 (PCDHB15), mRNA [NM_018935]	56121	GO:0005887|GO:0005509|GO:0007155|GO:0007156|GO:0007399	140627489	chr5	140627430	+	hs|5q31.3	NM_018935	protocadherin beta 15	PCDHB15	chr5:140627430-140627489	NM_018935	Hs.130757
A_23_P206441	-5.82296	-2.54175	5.82296	down	FALSE	Homo sapiens Fanconi anemia, complementation group A (FANCA), transcript variant 1, mRNA [NM_000135]	2175	GO:0005515|GO:0008585|GO:0005737|GO:0006461|GO:0006281|GO:0042127|GO:0005730|GO:0005654|GO:0005634|GO:0008584|GO:0043240|GO:0007140	89804072	chr16	89804013	-	hs|16q24.3	NM_000135	Fanconi anemia, complementation group A	FANCA	chr16:89804072-89804013	NM_000135	Hs.744083
A_23_P86021	2.01552	1.01115	2.01552	up	FALSE	Homo sapiens selenium binding protein 1 (SELENBP1), transcript variant 1, mRNA [NM_003944]	8991	GO:0005515|GO:0008430|GO:0016020|GO:0005730|GO:0015031|GO:0005615|GO:0070062|GO:0005829	151336906	chr1	151336847	-	hs|1q21.3	NM_003944	selenium binding protein 1	SELENBP1	chr1:151336906-151336847	NM_003944	Hs.632460
A_23_P120694	5.71782	2.51547	5.71782	up	FALSE	Homo sapiens potassium voltage-gated channel, Isk-related family, member 2 (KCNE2), mRNA [NM_172201]	9992	GO:0005251|GO:0005242|GO:0005886|GO:0009986|GO:0007568|GO:0060306|GO:0010107|GO:0015459|GO:0060307|GO:0086091|GO:0005764|GO:0035690|GO:0042803|GO:0044325|GO:0071435|GO:0086009|GO:0008076|GO:0086002|GO:0086011|GO:0034613|GO:0043586|GO:0071805|GO:0086005	35743262	chr21	35743203	+	hs|21q22.11	NM_172201	potassium channel, voltage gated subfamily E regulatory beta subunit 2	KCNE2	chr21:35743203-35743262	NM_172201	Hs.736062
A_33_P3415625	-3.02823	-1.59847	3.02823	down	FALSE	Homo sapiens leucine-rich repeats and IQ motif containing 1 (LRRIQ1), mRNA [NM_001079910]	84125		85518294	chr12	85518235	+	hs|12q21.31	NM_001079910	leucine-rich repeats and IQ motif containing 1	LRRIQ1	chr12:85518235-85518294	NM_001079910	Hs.402200
A_33_P3352718	2.00812	1.00585	2.00812	up	FALSE	chromosome 12 open reading frame 76 [Source:HGNC Symbol;Acc:HGNC:33790] [ENST00000548936]	400073		110511287	chr12	110511228	-	hs|12q24.11	BC046185	chromosome 12 open reading frame 76	C12orf76	chr12:110511287-110511228		Hs.44817
A_33_P3394883	2.00096	1.00069	2.00096	up	FALSE	DA144367 BRAMY2 Homo sapiens cDNA clone BRAMY2000575 5', mRNA sequence [DA144367]			238337622	chr2	238337563	-	hs|2q37.3				chr2:238337622-238337563		Hs.579975
A_23_P330070	2.26839	1.18167	2.26839	up	FALSE	Homo sapiens tissue factor pathway inhibitor (lipoprotein-associated coagulation inhibitor) (TFPI), transcript variant 2, mRNA [NM_001032281]	7035	GO:0010951|GO:0009986|GO:0005886|GO:0004866|GO:0007596|GO:0005783|GO:0004867|GO:0031090|GO:0007598|GO:0005576|GO:0031225|GO:0005615	188343465	chr2	188343406	-	hs|2q32.1	NM_001032281	tissue factor pathway inhibitor (lipoprotein-associated coagulation inhibitor)	TFPI	chr2:188343465-188343406	NM_001032281	Hs.516578
A_19_P00327696	2.00336	1.00242	2.00336	up	FALSE				33887760	chr1	33887701	+	hs|1p35.1				chr1:033887701-033887760
A_23_P391637	-5.18861	-2.37535	5.18861	down	FALSE	Homo sapiens TBC1 domain family, member 24 (TBC1D24), transcript variant 2, mRNA [NM_020705]	57465	GO:0005515|GO:0005737|GO:0031594|GO:0043195|GO:0032851|GO:0031175|GO:0005097	2553310	chr16	2553251	+	hs|16p13.3	NM_020705	TBC1 domain family, member 24	TBC1D24	chr16:2553251-2553310	NM_020705	Hs.353087
A_23_P67391	2.0369	1.02637	2.0369	up	FALSE	Homo sapiens kaptin (actin binding protein) (KPTN), transcript variant 1, mRNA [NM_007059]	11133	GO:0048471|GO:0005815|GO:0007605|GO:0032420|GO:0006928|GO:0007015|GO:0005634|GO:0003779|GO:0015629|GO:0030426	47978389	chr19	47978369	-	hs|19q13.32	NM_007059	kaptin (actin binding protein)	KPTN	chr19:47978389-47978369	NM_007059	Hs.25441
A_24_P941922	2.98616	1.57829	2.98616	up	FALSE	CCR4-NOT transcription complex, subunit 4 [Source:HGNC Symbol;Acc:HGNC:7880] [ENST00000428680]	4850	GO:0005515|GO:0010467|GO:0004842|GO:0000166|GO:0016874|GO:0008270|GO:0005634|GO:0030014|GO:0000289|GO:0051865|GO:0005829|GO:0000288	135071445	chr7	135071386	-	hs|7q33	BC035590	CCR4-NOT transcription complex, subunit 4	CNOT4	chr7:135071445-135071386		Hs.490224
A_33_P3406505	2.50989	1.32762	2.50989	up	FALSE	Homo sapiens elongation factor RNA polymerase II (ELL), mRNA [NM_006532]	8178	GO:0005515|GO:0010467|GO:0006368|GO:0015030|GO:0006366|GO:0019902|GO:0035327|GO:0001701|GO:0008023|GO:0050434|GO:0042796|GO:0032786|GO:0016607|GO:0035363|GO:0010923|GO:0045945|GO:0042795|GO:0032968|GO:0016032|GO:0005654	18561746	chr19	18561687	-	hs|19p13.11	NM_006532	elongation factor RNA polymerase II	ELL	chr19:18561746-18561687	NM_006532	Hs.515260
A_33_P3397905	2.18114	1.12509	2.18114	up	FALSE	Homo sapiens Bet1 golgi vesicular membrane trafficking protein (BET1), mRNA [NM_005868]	10282	GO:0019905|GO:0006888|GO:0005515|GO:0005801|GO:0016020|GO:0000139|GO:0031985|GO:0005789|GO:0048280|GO:0016021|GO:0015031	93621059	chr7	93621000	-	hs|7q21.3	NM_005868	Bet1 golgi vesicular membrane trafficking protein	BET1	chr7:93621059-93621000	NM_005868	Hs.489132
A_33_P3270628	2.06332	1.04497	2.06332	up	FALSE	hz71c05.x1 NCI_CGAP_Lu24 Homo sapiens cDNA clone IMAGE:3213416 3' similar to TR:Q92485 Q92485 ACID SPHINGOMYELINASE-LIKE PHOSPHODIESTERASE. ;, mRNA sequence [BE468260]			28265447	chr1	28265388	-	hs|1p35.3	BE468260	lnc-EYA3-1:1	lnc-EYA3-1	chr1:28265447-28265388		Hs.568575
A_33_P3396591	2.68541	1.42514	2.68541	up	FALSE	Homo sapiens PC-esterase domain containing 1A (PCED1A), transcript variant 2, mRNA [NM_001271168]	64773		2819902	chr20	2819843	-	hs|20p13	NM_001271168	PC-esterase domain containing 1A	PCED1A	chr20:2819902-2819843	NM_001271168	Hs.29341
A_23_P118888	2.3309	1.22089	2.3309	up	FALSE	Homo sapiens platelet-activating factor acetylhydrolase 1b, regulatory subunit 1 (45kDa) (PAFAH1B1), mRNA [NM_000430]	5048	GO:0051219|GO:0008017|GO:0000235|GO:0005515|GO:0008090|GO:0009306|GO:0034452|GO:0017145|GO:0000132|GO:0019226|GO:0042803|GO:0007405|GO:0046329|GO:0047496|GO:0043274|GO:0031023|GO:0050885|GO:0043025|GO:0007611|GO:0032319|GO:0005938|GO:0021895|GO:0070062|GO:0005813|GO:0031965|GO:0006996|GO:0021540|GO:0045505|GO:0016042|GO:0045931|GO:0045502|GO:0010977|GO:0000776|GO:0051081|GO:0000278|GO:0001675|GO:…	2583540	chr17	2583481	+	hs|17p13.3	NM_000430	platelet-activating factor acetylhydrolase 1b, regulatory subunit 1 (45kDa)	PAFAH1B1	chr17:2583481-2583540	NM_000430	Hs.77318
A_33_P3375140	-3.10408	-1.63416	3.10408	down	FALSE	Homo sapiens cDNA FLJ13884 fis, clone THYRO1001534. [AK023946]			6506007	chr8	6505948	+	hs|8p23.1	AK023946			chr8:6505948-6506007		Hs.708770
A_23_P103486	2.23835	1.16243	2.23835	up	FALSE	Homo sapiens cytochrome P450, family 2, subfamily J, polypeptide 2 (CYP2J2), mRNA [NM_000775]	1573	GO:0019369|GO:0008392|GO:0006805|GO:0070330|GO:0005506|GO:0008395|GO:0019373|GO:0008016|GO:0071614|GO:0044281|GO:0006690|GO:0043651|GO:0043231|GO:0005737|GO:0019825|GO:0042738|GO:0005789|GO:0016712|GO:0008405|GO:0008404|GO:0070062|GO:0055114|GO:0020037	60359279	chr1	60359220	-	hs|1p32.1	NM_000775	cytochrome P450, family 2, subfamily J, polypeptide 2	CYP2J2	chr1:60359279-60359220	NM_000775	Hs.152096
A_24_P413126	8.0933	3.01673	8.0933	up	FALSE	Homo sapiens prostate transmembrane protein, androgen induced 1 (PMEPA1), transcript variant 1, mRNA [NM_020182]	56937	GO:0005515|GO:0010991|GO:0005886|GO:0050699|GO:0070412|GO:0060394|GO:0000139|GO:0031901|GO:0007179|GO:0016021|GO:0010008|GO:0030512|GO:0030521	56223548	chr20	56223489	-	hs|20q13.31	NM_020182	prostate transmembrane protein, androgen induced 1	PMEPA1	chr20:56223548-56223489	NM_020182	Hs.517155
A_23_P122863	2.38373	1.25322	2.38373	up	FALSE	Homo sapiens growth factor receptor-bound protein 10 (GRB10), transcript variant 4, mRNA [NM_001001555]	2887	GO:0005515|GO:0008286|GO:0030949|GO:0032868|GO:0005886|GO:0046627|GO:0005158|GO:0030178|GO:0045719|GO:0005829|GO:0042326|GO:0005737|GO:0005070|GO:0046325|GO:0048009|GO:0042327	50657786	chr7	50657752	-	hs|7p12.1	NM_001001555	growth factor receptor-bound protein 10	GRB10	chr7:50657786-50657752	NM_001001555	Hs.164060
A_33_P3336925	2.77041	1.4701	2.77041	up	FALSE	Homo sapiens PDZ and LIM domain 5 (PDLIM5), transcript variant 9, mRNA [NM_001256429]	10611	GO:0043005|GO:0051963|GO:0030018|GO:0030054|GO:0042805|GO:0014069|GO:0003779|GO:0015629|GO:0005829|GO:0047485|GO:0016020|GO:0045211|GO:0005080|GO:0008270|GO:0061001	95376534	chr4	95376475	+	hs|4q22.3	NM_001256429	PDZ and LIM domain 5	PDLIM5	chr4:95376475-95376534	NM_001256429	Hs.480311
A_33_P3362392	2.01816	1.01304	2.01816	up	FALSE				202001319	chr2	202001260	-	hs|2q33.1				chr2:202001319-202001260
A_23_P129665	2.02145	1.01539	2.02145	up	FALSE	Homo sapiens integrin, alpha D (ITGAD), mRNA [NM_005353]	3681	GO:0008305|GO:0006955|GO:0009986|GO:0005886|GO:0030198|GO:0007229|GO:0050798|GO:0034113|GO:0046872	31437627	chr16	31437568	+	hs|16p11.2	NM_005353	integrin, alpha D	ITGAD	chr16:31437568-31437627	NM_005353	Hs.679163
A_23_P368691	2.06047	1.04298	2.06047	up	FALSE	Homo sapiens ATP-binding cassette, sub-family C (CFTR/MRP), member 9 (ABCC9), transcript variant SUR2A, mRNA [NM_005691]	10060	GO:0005215|GO:0005886|GO:0008282|GO:0008281|GO:0042626|GO:0005267|GO:0007268|GO:0010107|GO:0015459|GO:0055085|GO:0030017|GO:0005524|GO:0044325|GO:0042383|GO:0007165|GO:0051607|GO:0008076|GO:0008152|GO:0006813	21965020	chr12	21962868	-	hs|12p12.1	NM_005691	ATP-binding cassette, sub-family C (CFTR/MRP), member 9	ABCC9	chr12:21965020-21962868	NM_005691	Hs.732701
A_24_P40001	2.17352	1.12004	2.17352	up	FALSE	Homo sapiens sialic acid binding Ig-like lectin 8 (SIGLEC8), mRNA [NM_014442]	27181	GO:0005515|GO:0007165|GO:0030246|GO:0016021|GO:0007155|GO:0004888	51954837	chr19	51954778	-	hs|19q13.41	NM_014442	sialic acid binding Ig-like lectin 8	SIGLEC8	chr19:51954837-51954778	NM_014442	Hs.447899
A_23_P53668	-2.15942	-1.11064	2.15942	down	FALSE	Homo sapiens nuclear transcription factor Y, beta (NFYB), mRNA [NM_006166]	4801	GO:0005515|GO:0006355|GO:0003700|GO:0046982|GO:0044212|GO:0005634|GO:0044281|GO:0003677|GO:0032403|GO:0006351|GO:0043565|GO:0016602|GO:0032993|GO:0070491|GO:0005654|GO:0045893|GO:0044255	104511944	chr12	104511885	-	hs|12q23.3	NM_006166	nuclear transcription factor Y, beta	NFYB	chr12:104511944-104511885	NM_006166	Hs.84928
A_23_P410507	2.45071	1.2932	2.45071	up	FALSE	Homo sapiens persephin (PSPN), mRNA [NM_004158]	5623	GO:0001658|GO:0007411|GO:0005102|GO:0007417|GO:0008083|GO:0005615|GO:0007399	6375594	chr19	6375535	-	hs|19p13.3	NM_004158	persephin	PSPN	chr19:6375594-6375535	NM_004158	Hs.248159
A_33_P3415086	-2.35899	-1.23817	2.35899	down	FALSE				94771248	chr11	94771189	+	hs|11q21				chr11:94771189-94771248
A_32_P56392	-4.5998	-2.20157	4.5998	down	FALSE	Homo sapiens RNA binding motif protein, X-linked (RBMX), transcript variant 1, mRNA [NM_002139]	27316	GO:0005515|GO:0008380|GO:0048026|GO:0010467|GO:0048025|GO:0006366|GO:0003723|GO:0005634|GO:0071013|GO:0003729|GO:0005615|GO:0000166|GO:0044530|GO:0000381|GO:0045944|GO:0051260|GO:0006509|GO:0070062|GO:0005719|GO:0001047|GO:0001649|GO:0016020|GO:0000398|GO:0003682|GO:0030529|GO:0071347|GO:0005654	135961540	chrX	135961481	-	hs|Xq26.3	NM_002139	RNA binding motif protein, X-linked	RBMX	chrX:135961540-135961481	NM_002139	Hs.380118
A_23_P74115	-3.33047	-1.73573	3.33047	down	FALSE	Homo sapiens RAD54-like (S. cerevisiae) (RAD54L), transcript variant 1, mRNA [NM_003579]	8438	GO:0005515|GO:0051276|GO:0042493|GO:0004386|GO:0005634|GO:0006310|GO:0003677|GO:0005524|GO:0000733|GO:0006281|GO:0007126|GO:0000724|GO:0010212|GO:0005654	46744097	chr1	46744038	+	hs|1p34.1	NM_003579	RAD54-like (S. cerevisiae)	RAD54L	chr1:46744038-46744097	NM_003579	Hs.642042
A_23_P124252	3.92158	1.97144	3.92158	up	FALSE	calcium/calmodulin-dependent protein kinase ID [Source:HGNC Symbol;Acc:HGNC:19341] [ENST00000378845]	57118	GO:0005516|GO:0043066|GO:0043065|GO:0071622|GO:0005634|GO:0060267|GO:0005524|GO:0032793|GO:0005737|GO:0050766|GO:0006954|GO:0010976|GO:0090023|GO:0050773|GO:0006468|GO:0004683	12867837	chr10	12867778	+	hs|10p13	AK289393	calcium/calmodulin-dependent protein kinase ID	CAMK1D	chr10:12867778-12867837		Hs.659517
A_23_P111995	2.73211	1.45001	2.73211	up	FALSE	Homo sapiens lysyl oxidase-like 2 (LOXL2), mRNA [NM_002318]	4017	GO:0005515|GO:0005634|GO:0002040|GO:0035064|GO:0001837|GO:0005615|GO:0070492|GO:0030199|GO:0032332|GO:0007155|GO:0018277|GO:0005044|GO:0001666|GO:0005507|GO:0005694|GO:0004720|GO:0003714|GO:0007568|GO:0009055|GO:0016570|GO:0006351|GO:0006898|GO:0005604|GO:0016020|GO:0043542|GO:0003682|GO:0001935|GO:0005654|GO:0046688|GO:0045892|GO:0006464|GO:0055114	23154845	chr8	23154786	-	hs|8p21.3	NM_002318	lysyl oxidase-like 2	LOXL2	chr8:23154845-23154786	NM_002318	Hs.626637
A_23_P2355	-2.59674	-1.3767	2.59674	down	FALSE	Homo sapiens chromobox homolog 5 (CBX5), transcript variant 3, mRNA [NM_012117]	23468	GO:0005515|GO:0042826|GO:0010369|GO:0005730|GO:0005634|GO:0035064|GO:0005635|GO:0042803|GO:0035097|GO:0005720|GO:0000118|GO:0007596|GO:0017053|GO:0003682|GO:0016605|GO:0070491|GO:0000776|GO:0016032|GO:0005654|GO:0031618|GO:0030674|GO:0045892	54639976	chr12	54639917	-	hs|12q13.13	NM_012117	chromobox homolog 5	CBX5	chr12:54639976-54639917	NM_012117	Hs.349283
A_23_P122662	2.42784	1.27967	2.42784	up	FALSE	Homo sapiens glucose-fructose oxidoreductase domain containing 1 (GFOD1), transcript variant 1, mRNA [NM_018988]	54438	GO:0016491|GO:0005576|GO:0055114	13363878	chr6	13363819	-	hs|6p24.1	NM_018988	glucose-fructose oxidoreductase domain containing 1	GFOD1	chr6:13363878-13363819	NM_018988	Hs.484686
A_23_P151294	2.00863	1.00621	2.00863	up	FALSE	Homo sapiens interferon, gamma (IFNG), mRNA [NM_000619]	3458	GO:0051712|GO:0019221|GO:0005615|GO:0030968|GO:0060334|GO:0045348|GO:0051607|GO:0044130|GO:0042742|GO:0060333|GO:0000060|GO:0045410|GO:0032760|GO:0030593|GO:0042832|GO:0000122|GO:0005125|GO:0032224|GO:0045084|GO:0002026|GO:0048304|GO:0009897|GO:0045080|GO:0001781|GO:0051044|GO:0008284|GO:0005133|GO:0006928|GO:0032735|GO:0033141|GO:0045429|GO:0050718|GO:0030857|GO:0019882|GO:0006959|GO:0045944|GO:…	68549260	chr12	68549201	-	hs|12q15	NM_000619	interferon, gamma	IFNG	chr12:68549260-68549201	NM_000619	Hs.856
A_23_P367420	-11.9844	-3.58308	11.9844	down	FALSE	Homo sapiens ADAM metallopeptidase domain 21 (ADAM21), mRNA [NM_003813]	8747	GO:0007338|GO:0030424|GO:0005886|GO:0043025|GO:0006508|GO:0008270|GO:0016021|GO:0007339|GO:0004222|GO:0008237|GO:0032504	70926322	chr14	70926263	+	hs|14q24.2	NM_003813	ADAM metallopeptidase domain 21	ADAM21	chr14:70926263-70926322	NM_003813	Hs.178748
A_33_P3217230	-5.38057	-2.42776	5.38057	down	FALSE	Homo sapiens zinc finger protein 91 (ZNF91), transcript variant 1, mRNA [NM_003430]	7644	GO:0003700|GO:0070895|GO:0008270|GO:0005634|GO:0045892|GO:0003677|GO:0006351	23540740	chr19	23540681	-	hs|19p12	NM_003430	zinc finger protein 91	ZNF91	chr19:23540740-23540681	NM_003430	Hs.654471
A_23_P368996	-3.23239	-1.6926	3.23239	down	FALSE	Homo sapiens leucine rich repeat containing 56 (LRRC56), mRNA [NM_198075]	115399		554889	chr11	554830	+	hs|11p15.5	NM_198075	leucine rich repeat containing 56	LRRC56	chr11:554830-554889	NM_198075	Hs.567655
A_23_P250571	-4.09772	-2.03482	4.09772	down	FALSE	Homo sapiens Dmx-like 1 (DMXL1), transcript variant 2, mRNA [NM_005509]	1657		118584532	chr5	118584473	+	hs|5q23.1	NM_005509	Dmx-like 1	DMXL1	chr5:118584473-118584532	NM_005509	Hs.181042
A_23_P110624	2.15708	1.10908	2.15708	up	FALSE	Homo sapiens catenin (cadherin-associated protein), delta 2 (CTNND2), transcript variant 1, mRNA [NM_001332]	1501	GO:0005515|GO:0006355|GO:0005634|GO:0007275|GO:0006351|GO:0007165|GO:0005737|GO:0016337|GO:0005912|GO:0048167|GO:0043204|GO:0007612|GO:0007155|GO:0001763	10973143	chr5	10973084	-	hs|5p15.2	NM_001332	catenin (cadherin-associated protein), delta 2	CTNND2	chr5:10973143-10973084	NM_001332	Hs.314543
A_23_P314755	2.03088	1.02211	2.03088	up	FALSE	Homo sapiens stanniocalcin 1 (STC1), mRNA [NM_003155]	6781	GO:0030336|GO:0007566|GO:0006874|GO:0071456|GO:0005634|GO:0033280|GO:0090280|GO:0035988|GO:0005615|GO:0071385|GO:0060348|GO:0046697|GO:0010596|GO:0044070|GO:0005737|GO:0016324|GO:0001503|GO:0005179|GO:0001886|GO:0003421|GO:0051926|GO:0071320|GO:0086004	23700177	chr8	23700118	-	hs|8p21.2	NM_003155	stanniocalcin 1	STC1	chr8:23700177-23700118	NM_003155	Hs.25590
A_33_P3424803	2.73583	1.45198	2.73583	up	FALSE	Human MHC class I HLA-Cw1 gene, complete cds. [M26429]	3107	GO:0002474|GO:0005886|GO:0005783|GO:0019221|GO:0006955|GO:0060337|GO:0042605|GO:0030670|GO:0071556|GO:0016032|GO:0070062|GO:0060333|GO:0012507|GO:0002480|GO:0005794|GO:0002486|GO:0009986|GO:0042612|GO:0005102|GO:0042590|GO:0005576|GO:0000139|GO:0005887|GO:0001916|GO:0031901|GO:0045087|GO:0050776|GO:0002479|GO:0046977	31321703	chr6	31321644	-	hs|6p21.33	M26429	major histocompatibility complex, class I, C	HLA-C	chr6:031321703-031321644		Hs.743218
A_19_P00324604	2.12735	1.08906	2.12735	up	FALSE	Homo sapiens chromosome 17 open reading frame 51 (C17orf51), mRNA [NM_001113434]	339263		21434471	chr17	21434412	-	hs|17p11.2	NM_001113434	chromosome 17 open reading frame 51	C17orf51	chr17:21434471-21434412	NM_001113434	Hs.514016
A_33_P3292794	-2.0854	-1.06032	2.0854	down	FALSE	Homo sapiens single-strand-selective monofunctional uracil-DNA glycosylase 1 (SMUG1), transcript variant 1, mRNA [NM_014311]	23583	GO:0004844|GO:0005515|GO:0005730|GO:0000703|GO:0003677|GO:0043231|GO:0019104|GO:0006281|GO:0017065|GO:0006284|GO:0045008|GO:0006285|GO:0005654|GO:0000737	54575939	chr12	54575880	-	hs|12q13.13	NM_014311	single-strand-selective monofunctional uracil-DNA glycosylase 1	SMUG1	chr12:54575939-54575880	NM_014311	Hs.731659
A_23_P166526	-13.8037	-3.78698	13.8037	down	FALSE	Homo sapiens RIB43A domain with coiled-coils 2 (RIBC2), mRNA [NM_015653]	26150	GO:0005515|GO:0005634	45828292	chr22	45828233	+	hs|22q13.31	NM_015653	RIB43A domain with coiled-coils 2	RIBC2	chr22:45828233-45828292	NM_015653	Hs.475110
A_33_P3344229	-3.1674	-1.6633	3.1674	down	FALSE	Homo sapiens histone cluster 1, H4a (HIST1H4A), mRNA [NM_003538]	8359	GO:0005515|GO:0010467|GO:0006325|GO:0005634|GO:0045653|GO:0000723|GO:0000183|GO:0000786|GO:0070062|GO:0035574|GO:0035575|GO:0046982|GO:0006334|GO:0006335|GO:0005576|GO:0006336|GO:0000228|GO:0003677|GO:0032776|GO:0034080|GO:0043234|GO:0016020|GO:0045814|GO:0040029|GO:0005654|GO:0000278	26022240	chr6	26022181	+	hs|6p22.2	NM_003538	histone cluster 1, H4a	HIST1H4A	chr6:26022181-26022240	NM_003538	Hs.248178
A_23_P143902	2.07462	1.05284	2.07462	up	FALSE	Homo sapiens purinergic receptor P2Y, G-protein coupled, 12 (P2RY12), transcript variant 1, mRNA [NM_022788]	64805	GO:0005886|GO:0031224|GO:0007193|GO:0005739|GO:0005085|GO:0043270|GO:0009925|GO:0051924|GO:0071805|GO:0009986|GO:0030168|GO:0010700|GO:0070527|GO:0007599|GO:0043547|GO:0001609|GO:0007186|GO:0001973|GO:0007596|GO:0005887|GO:0005901|GO:0030030|GO:0070588|GO:0043491|GO:0001621|GO:0035589|GO:0045596|GO:0009897	151055793	chr3	151055734	-	hs|3q25.1	NM_022788	purinergic receptor P2Y, G-protein coupled, 12	P2RY12	chr3:151055793-151055734	NM_022788	Hs.591281
A_33_P3289296	-2.70839	-1.43743	2.70839	down	FALSE	Homo sapiens transmembrane protein 37 (TMEM37), mRNA [NM_183240]	140738	GO:0005262|GO:0005244|GO:0070588|GO:0034765|GO:0016021	120196096	chr2	120196037	+	hs|2q14.2	NM_183240	transmembrane protein 37	TMEM37	chr2:120196037-120196096	NM_183240	Hs.26216
A_24_P125871	2.41995	1.27497	2.41995	up	FALSE	Homo sapiens receptor-interacting serine-threonine kinase 4 (RIPK4), mRNA [NM_020639]	54101	GO:0005515|GO:0005737|GO:0051092|GO:0016020|GO:0004674|GO:0006468|GO:0005634|GO:0005524|GO:0002009	43159692	chr21	43159633	-	hs|21q22.3	NM_020639	receptor-interacting serine-threonine kinase 4	RIPK4	chr21:43159692-43159633	NM_020639	Hs.517310
A_33_P3215838	2.21172	1.14517	2.21172	up	FALSE	kallikrein-related peptidase 3 [Source:HGNC Symbol;Acc:HGNC:6364] [ENST00000595151]	354	GO:0005515|GO:0004252|GO:0016525|GO:0006508|GO:0008236|GO:0005634|GO:0005576|GO:0044267|GO:0070062	51359941	chr19	51359882	+	hs|19q13.33		kallikrein-related peptidase 3	KLK3	chr19:51359882-51359941
A_33_P3237567	2.43259	1.28249	2.43259	up	FALSE	major histocompatibility complex, class I, A [Source:HGNC Symbol;Acc:HGNC:4931] [ENST00000464610]	3105	GO:0005515|GO:0002474|GO:0005886|GO:0005783|GO:0019221|GO:0042608|GO:0006955|GO:0060337|GO:0042605|GO:0030670|GO:0071556|GO:0016032|GO:0070062|GO:0060333|GO:0042270|GO:0032729|GO:0012507|GO:0030881|GO:0002480|GO:0005794|GO:0002486|GO:0009986|GO:2000568|GO:0042612|GO:0005797|GO:0042590|GO:0005102|GO:0070971|GO:0050690|GO:0000139|GO:0016020|GO:0005887|GO:0001916|GO:0031901|GO:0050776|GO:0002479|GO:…	29912552	chr6	29912493	+	hs|6p22.1	AK316198	major histocompatibility complex, class I, A	HLA-A	chr6:29912493-29912552		Hs.181244
A_19_P00329557	2.00295	1.00212	2.00295	up	FALSE	Homo sapiens ribosomal protein SA, mRNA (cDNA clone IMAGE:3845335). [BC010054]	3921	GO:0005515|GO:0010467|GO:0000461|GO:0005886|GO:0019058|GO:0005634|GO:0006412|GO:0006413|GO:0005829|GO:0006414|GO:0006407|GO:0005737|GO:0000184|GO:0016032|GO:0007155|GO:0070062|GO:0000028|GO:0003735|GO:0006614|GO:0019083|GO:0006415|GO:0016020|GO:0022627|GO:0043236|GO:0043022|GO:0005055|GO:0000447|GO:0044267|GO:0030686	39447625	chr3	39447566	+	hs|3p22.1	BC010054	ribosomal protein SA	RPSA	chr3:39447566-39447625		Hs.449909
A_19_P00800553	3.82067	1.93382	3.82067	up	FALSE				135941419	chr2	135941360	+	hs|2q21.3				chr2:135941360-135941419
A_24_P481783	2.52971	1.33897	2.52971	up	FALSE	Homo sapiens ubiquitin associated protein 1-like (UBAP1L), mRNA [NM_001163692]	390595		65385408	chr15	65385349	-	hs|15q22.31	NM_001163692	ubiquitin associated protein 1-like	UBAP1L	chr15:65385408-65385349	NM_001163692	Hs.659256
A_23_P104996	3.25058	1.7007	3.25058	up	FALSE	Homo sapiens bestrophin 1 (BEST1), transcript variant 1, mRNA [NM_004183]	7439	GO:0030321|GO:0006821|GO:0005886|GO:0034707|GO:0055085|GO:0005254|GO:0005829|GO:0016323|GO:0034220|GO:0016020|GO:0050908|GO:0051924|GO:0016021|GO:0007601	61730340	chr11	61730281	+	hs|11q12.3	NM_004183	bestrophin 1	BEST1	chr11:61730281-61730340	NM_004183	Hs.712676
A_33_P3410269	2.00948	1.00682	2.00948	up	FALSE				65084263	chr7	65084204	+	hs|7q11.21				chr7:065084204-065084263
A_33_P3832532	2.10069	1.07086	2.10069	up	FALSE	Homo sapiens uncharacterized LOC286083 (LOC286083), long non-coding RNA [NR_111948]	286083		1244357	chr8	1244298	-	hs|8p23.3	NR_111948	uncharacterized LOC286083	LOC286083	chr8:1244357-1244298	NR_111948	Hs.382131
A_23_P337262	2.01139	1.00819	2.01139	up	FALSE	Homo sapiens adenomatosis polyposis coli down-regulated 1 (APCDD1), mRNA [NM_153000]	147495	GO:0017147|GO:0005887|GO:0030178|GO:0016055|GO:0001942|GO:0043615	10488529	chr18	10488470	+	hs|18p11.22	NM_153000	adenomatosis polyposis coli down-regulated 1	APCDD1	chr18:10488470-10488529	NM_153000	Hs.293274
A_23_P10873	-2.33353	-1.22251	2.33353	down	FALSE	Homo sapiens toll-like receptor 1 (TLR1), mRNA [NM_003263]	7096	GO:0045410|GO:0034130|GO:0046982|GO:0005886|GO:0042535|GO:0007165|GO:0006955|GO:0006954|GO:0016020|GO:0042116|GO:0005887|GO:0045087|GO:0042495|GO:0002755|GO:0035354|GO:0030670|GO:0050707|GO:0004872|GO:0071727|GO:0004888	38798072	chr4	38798013	-	hs|4p14	NM_003263	toll-like receptor 1	TLR1	chr4:38798072-38798013	NM_003263	Hs.654532
A_23_P41114	2.17595	1.12165	2.17595	up	FALSE	Homo sapiens cystatin A (stefin A) (CSTA), mRNA [NM_005213]	1475	GO:0004869|GO:0010466|GO:0005634|GO:0002020|GO:0005615|GO:0001533|GO:0045861|GO:0010951|GO:0005737|GO:0016337|GO:0018149|GO:0005198|GO:0030216|GO:0005654|GO:0030674|GO:0070062	122056475	chr3	122056416	+	hs|3q21.1	NM_005213	cystatin A (stefin A)	CSTA	chr3:122056416-122056475	NM_005213	Hs.518198
A_23_P1014	-3.40567	-1.76794	3.40567	down	FALSE	Homo sapiens long intergenic non-protein coding RNA 467 (LINC00467), long non-coding RNA [NR_026761]	84791		211605799	chr1	211605740	+	hs|1q32.3	NR_026761	long intergenic non-protein coding RNA 467	LINC00467	chr1:211605740-211605799	NR_026761	Hs.523932
A_23_P116902	2.1166	1.08175	2.1166	up	FALSE	Homo sapiens ADP-ribosyltransferase 4 (Dombrock blood group) (ART4), mRNA [NM_021071]	420	GO:0006471|GO:0016020|GO:0005886|GO:0003956|GO:0006525|GO:0031225	14982356	chr12	14982297	-	hs|12p12.3	NM_021071	ADP-ribosyltransferase 4 (Dombrock blood group)	ART4	chr12:14982356-14982297	NM_021071	Hs.655792
A_33_P3410935	-2.25938	-1.17593	2.25938	down	FALSE	Homo sapiens chromosome 17 open reading frame 89 (C17orf89), mRNA [NM_001086521]	284184	GO:0005739	79215067	chr17	79215007	+	hs|17q25.3	NM_001086521	chromosome 17 open reading frame 89	C17orf89	chr17:79215007-79215067	NM_001086521	Hs.356545
A_23_P114713	2.12343	1.0864	2.12343	up	FALSE	Homo sapiens cytochrome P450, family 4, subfamily B, polypeptide 1 (CYP4B1), transcript variant 2, mRNA [NM_000779]	1580	GO:0006805|GO:0005506|GO:0070330|GO:0018879|GO:0044281|GO:0019825|GO:0042738|GO:0008144|GO:0018585|GO:0018917|GO:0005789|GO:0020037|GO:0055114	47284815	chr1	47284756	+	hs|1p33	NM_000779	cytochrome P450, family 4, subfamily B, polypeptide 1	CYP4B1	chr1:47284756-47284815	NM_000779	Hs.436317
A_33_P3209025	-21.1655	-4.40364	21.1655	down	FALSE	Homo sapiens zinc finger protein 623 (ZNF623), transcript variant 2, mRNA [NM_001082480]	9831	GO:0006355|GO:0003700|GO:0005634|GO:0003677|GO:0046872|GO:0006351	144735900	chr8	144735841	+	hs|8q24.3	NM_001082480	zinc finger protein 623	ZNF623	chr8:144735841-144735900	NM_001082480	Hs.745418
A_19_P00323968	2.01904	1.01367	2.01904	up	FALSE				22021571	chr19	22021512	+	hs|19p12				chr19:022021512-022021571
A_33_P3393311	2.01944	1.01396	2.01944	up	FALSE	Homo sapiens melanin-concentrating hormone receptor 1 (MCHR1), mRNA [NM_005297]	2847	GO:0007631|GO:0060170|GO:0005886|GO:0051928|GO:0004930|GO:0030273|GO:0042562|GO:0031513|GO:0006091|GO:0008022|GO:0007193|GO:0007204|GO:0008188|GO:0007186|GO:0005887|GO:0007218	41077855	chr22	41077796	+	hs|22q13.2	NM_005297	melanin-concentrating hormone receptor 1	MCHR1	chr22:41077796-41077855	NM_005297	Hs.248122
A_33_P3251860	2.02034	1.0146	2.02034	up	FALSE	Homo sapiens clone FLB9630 PRO2603 mRNA, complete cds. [AF130091]			53347025	chr5	53346966	+	hs|5q11.2	AF130091			chr5:53346966-53347025
A_23_P205428	2.02495	1.01789	2.02495	up	FALSE	Homo sapiens forkhead box G1 (FOXG1), mRNA [NM_005249]	2290	GO:0043565|GO:0005515|GO:0003700|GO:0007420|GO:0007568|GO:0005634|GO:0045892|GO:0003677|GO:0006351	29238648	chr14	29238589	+	hs|14q12	NM_005249	forkhead box G1	FOXG1	chr14:29238589-29238648	NM_005249	Hs.632336
A_23_P118392	4.39851	2.13702	4.39851	up	FALSE	Homo sapiens RAS, dexamethasone-induced 1 (RASD1), transcript variant 1, mRNA [NM_016084]	51655	GO:0006184|GO:0007165|GO:0048471|GO:0007263|GO:0007186|GO:0005886|GO:0007264|GO:0003924|GO:0005634|GO:0005525|GO:0045892	17397846	chr17	17397787	-	hs|17p11.2	NM_016084	RAS, dexamethasone-induced 1	RASD1	chr17:17397846-17397787	NM_016084	Hs.25829
A_24_P237878	2.13516	1.09434	2.13516	up	FALSE	Homo sapiens family with sequence similarity 195, member B (FAM195B), transcript variant 1, mRNA [NM_207368]	348262		79780401	chr17	79780342	-	hs|17q25.3	NM_207368	family with sequence similarity 195, member B	FAM195B	chr17:79780401-79780342	NM_207368	Hs.514632
A_23_P121602	-2.02066	-1.01483	2.02066	down	FALSE	Homo sapiens Sin3A-associated protein, 30kDa (SAP30), mRNA [NM_003864]	8819	GO:0005515|GO:0010467|GO:0006355|GO:0003714|GO:0006325|GO:0000122|GO:0035914|GO:0003677|GO:0046872|GO:0006351|GO:0000118|GO:0045814|GO:0040029|GO:0005654	174298537	chr4	174298478	+	hs|4q34.1	NM_003864	Sin3A-associated protein, 30kDa	SAP30	chr4:174298478-174298537	NM_003864	Hs.591715
A_33_P3290709	2.02173	1.01559	2.02173	up	FALSE	Homo sapiens EGF-like-domain, multiple 6 (EGFL6), transcript variant 2, mRNA [NM_001167890]	25975	GO:0007049|GO:0005178|GO:0016020|GO:0030198|GO:0010811|GO:0005509|GO:0007275|GO:0007155|GO:0005615|GO:0030154|GO:0005604	13651675	chrX	13651616	+	hs|Xp22.2	NM_001167890	EGF-like-domain, multiple 6	EGFL6	chrX:13651616-13651675	NM_001167890	Hs.12844
A_23_P67661	2.42284	1.2767	2.42284	up	FALSE	cytochrome c oxidase subunit VIIa polypeptide 1 (muscle) [Source:HGNC Symbol;Acc:HGNC:2287] [ENST00000292907]	1346	GO:0005739|GO:0005746|GO:0004129|GO:0016021|GO:0006091	36642437	chr19	36642378	-	hs|19q13.12	AK312091	cytochrome c oxidase subunit VIIa polypeptide 1 (muscle)	COX7A1	chr19:36642437-36642378		Hs.421621
A_32_P193646	-6.32539	-2.66115	6.32539	down	FALSE	Homo sapiens RNA binding motif protein, X-linked (RBMX), transcript variant 1, mRNA [NM_002139]	27316	GO:0005515|GO:0008380|GO:0048026|GO:0010467|GO:0048025|GO:0006366|GO:0003723|GO:0005634|GO:0071013|GO:0003729|GO:0005615|GO:0000166|GO:0044530|GO:0000381|GO:0045944|GO:0051260|GO:0006509|GO:0070062|GO:0005719|GO:0001047|GO:0001649|GO:0016020|GO:0000398|GO:0003682|GO:0030529|GO:0071347|GO:0005654	135955608	chrX	135955590	-	hs|Xq26.3	NM_002139	RNA binding motif protein, X-linked	RBMX	chrX:135955608-135955590	NM_002139	Hs.380118
A_33_P3229370	-4.30447	-2.10584	4.30447	down	FALSE	Homo sapiens inhibitor of DNA binding 4, dominant negative helix-loop-helix protein (ID4), mRNA [NM_001546]	3400	GO:0005515|GO:0008284|GO:0022010|GO:0045599|GO:0005634|GO:0007405|GO:0005737|GO:0000082|GO:0045944|GO:0001085|GO:0046983|GO:0045444|GO:0021895|GO:0006357|GO:0003714|GO:0000122|GO:0006351|GO:0045669|GO:0048712|GO:0021766|GO:0045665|GO:0048715|GO:0007623|GO:0034613|GO:0045892	19840900	chr6	19840841	+	hs|6p22.3	NM_001546	inhibitor of DNA binding 4, dominant negative helix-loop-helix protein	ID4	chr6:19840841-19840900	NM_001546	Hs.519601
A_33_P3262391	2.02068	1.01484	2.02068	up	FALSE				80631264	chr15	80631205	-	hs|15q25.1				chr15:080631264-080631205
A_33_P3231613	2.80042	1.48564	2.80042	up	FALSE	PREDICTED: Homo sapiens chondrosarcoma-associated gene 2/3 protein-like (LOC102723547), mRNA [XM_006724857]			151928014	chrX	151927955	+	hs|Xq28	XM_006724857	lnc-CSAG1-1:2	lnc-CSAG1-1	chrX:151927955-151928014	XM_006724857	Hs.741932
A_23_P430411	7.9489	2.99076	7.9489	up	FALSE	integrin, beta 2 (complement component 3 receptor 3 and 4 subunit) [Source:HGNC Symbol;Acc:HGNC:6155] [ENST00000610622]	3689	GO:0005515|GO:0034142|GO:0005886|GO:0050730|GO:0008360|GO:0034687|GO:0007267|GO:0050900|GO:0035987|GO:0032403|GO:0046872|GO:0045429|GO:0051092|GO:0006954|GO:0001948|GO:0030101|GO:0030198|GO:0007159|GO:0034113|GO:0007155|GO:0050839|GO:0070062|GO:0008305|GO:0046982|GO:0009986|GO:0019901|GO:0002523|GO:0007568|GO:0030593|GO:0006915|GO:0002224|GO:0031982|GO:0045766|GO:0043235|GO:0030369|GO:0007160|GO:…	46326865	chr21	46321625	-	hs|21q22.3	L78790	integrin, beta 2 (complement component 3 receptor 3 and 4 subunit)	ITGB2	chr21:46326865-46321625		Hs.375957
A_23_P110276	2.04725	1.03369	2.04725	up	FALSE	Homo sapiens AFAP1 antisense RNA 1 (AFAP1-AS1), antisense RNA [NR_026892]	84740		7779960	chr4	7779901	+	hs|4p16.1	NR_026892	AFAP1 antisense RNA 1	AFAP1-AS1	chr4:7779901-7779960	NR_026892	Hs.663029
A_23_P76761	-3.78888	-1.92177	3.78888	down	FALSE	Homo sapiens vaccinia related kinase 1 (VRK1), mRNA [NM_003384]	7443	GO:0005515|GO:0007077|GO:0008360|GO:0005634|GO:0090166|GO:0005829|GO:0005737|GO:0046777|GO:0016055|GO:0005795|GO:0007084|GO:0005819|GO:0005730|GO:0031493|GO:0005524|GO:0006897|GO:0035175|GO:0072354|GO:0007067|GO:0072355|GO:0004672|GO:0004674|GO:0043987|GO:0006468|GO:0005654|GO:0000278|GO:0051301	97347648	chr14	97347589	+	hs|14q32.2	NM_003384	vaccinia related kinase 1	VRK1	chr14:97347589-97347648	NM_003384	Hs.422662
A_33_P3293362	-3.10702	-1.63553	3.10702	down	FALSE	Homo sapiens mitochondrial amidoxime reducing component 1 (MARC1), mRNA [NM_022746]	64757	GO:0005739|GO:0043546|GO:0051410|GO:0042126|GO:0030170|GO:0008940|GO:0005743|GO:0005741|GO:0016021|GO:0055114|GO:0030151	220971355	chr1	220971296	+	hs|1q41	NM_022746	mitochondrial amidoxime reducing component 1	2016-03-01	chr1:220971296-220971355	NM_022746	Hs.497816
A_23_P119886	2.17739	1.1226	2.17739	up	FALSE	Homo sapiens glucokinase (hexokinase 4) regulator (GCKR), mRNA [NM_001486]	2646	GO:0004857|GO:0005515|GO:0001678|GO:0005975|GO:0070095|GO:0019904|GO:0070328|GO:0033133|GO:0044281|GO:0033132|GO:0046415|GO:0055085|GO:0010827|GO:0005829|GO:0008645|GO:0005739|GO:0005737|GO:0015758|GO:0009405|GO:0009750|GO:0030246|GO:0005654|GO:0019899|GO:0000060	27741771	chr2	27741712	+	hs|2p23.3	NM_001486	glucokinase (hexokinase 4) regulator	GCKR	chr2:27741712-27741771	NM_001486	Hs.89771
A_23_P17826	3.05791	1.61254	3.05791	up	FALSE	Homo sapiens solute carrier family 5 (sodium/glucose cotransporter), member 1 (SLC5A1), transcript variant 1, mRNA [NM_000343]	6523	GO:0001656|GO:0005515|GO:0005886|GO:0005975|GO:0044281|GO:0005412|GO:0031526|GO:0055085|GO:0008645|GO:0050892|GO:0016324|GO:0015758|GO:0005887|GO:0005911|GO:0009405|GO:0006814|GO:0070062	32506296	chr22	32506237	+	hs|22q12.3	NM_000343	solute carrier family 5 (sodium/glucose cotransporter), member 1	SLC5A1	chr22:32506237-32506296	NM_000343	Hs.1964
A_24_P118231	-2.38388	-1.25331	2.38388	down	FALSE	Homo sapiens ATP synthase, H+ transporting, mitochondrial Fo complex, subunit s (factor B) (ATP5S), transcript variant 1, mRNA [NM_001003803]	27109	GO:0022904|GO:0042776|GO:0015078|GO:0005743|GO:0044281|GO:0046872|GO:0045263|GO:0044237|GO:0015992	50792360	chr14	50790809	+	hs|14q21.3	NM_001003803	ATP synthase, H+ transporting, mitochondrial Fo complex, subunit s (factor B)	ATP5S	chr14:50790809-50792360	NM_001003803	Hs.438489
A_33_P3280955	2.48374	1.31252	2.48374	up	FALSE	PREDICTED: Homo sapiens uncharacterized LOC100128079 (LOC100128079), transcript variant X2, misc_RNA [XR_424776]	100128079		27730137	chr16	27730078	-	hs|16p12.1	XR_424776	uncharacterized LOC100128079	LOC100128079	chr16:27730137-27730078	XR_424776
A_23_P80626	-15.058	-3.91246	15.058	down	FALSE	Homo sapiens proline-rich transmembrane protein 3 (PRRT3), mRNA [NM_207351]	285368	GO:0016021	9987299	chr3	9987240	-	hs|3p25.3	NM_207351	proline-rich transmembrane protein 3	PRRT3	chr3:9987299-9987240	NM_207351	Hs.598147
A_23_P215214	-3.02592	-1.59737	3.02592	down	FALSE	Homo sapiens limb development membrane protein 1 (LMBR1), mRNA [NM_022458]	64327	GO:0016021|GO:0042733	156473705	chr7	156473646	-	hs|7q36.3	NM_022458	limb development membrane protein 1	LMBR1	chr7:156473705-156473646	NM_022458	Hs.209989
A_23_P103703	2.04379	1.03124	2.04379	up	FALSE	Homo sapiens heat shock 27kDa protein family, member 7 (cardiovascular) (HSPB7), mRNA [NM_014424]	27129	GO:0006986|GO:0005739|GO:0005515|GO:0005737|GO:0015030|GO:0031005|GO:0008016|GO:0005634|GO:0015629|GO:0008022	16341448	chr1	16341389	-	hs|1p36.13	NM_014424	heat shock 27kDa protein family, member 7 (cardiovascular)	HSPB7	chr1:16341448-16341389	NM_014424	Hs.502612
A_33_P3371175	-2.00378	-1.00272	2.00378	down	FALSE	Homo sapiens cytochrome P450, family 20, subfamily A, polypeptide 1 (CYP20A1), mRNA [NM_177538]	57404	GO:0004497|GO:0016020|GO:0005506|GO:0016705|GO:0016021|GO:0055114|GO:0020037	204170282	chr2	204170223	+	hs|2q33.2	NM_177538	cytochrome P450, family 20, subfamily A, polypeptide 1	CYP20A1	chr2:204170223-204170282	NM_177538	Hs.446065
A_23_P114947	2.38836	1.25602	2.38836	up	FALSE	Homo sapiens regulator of G-protein signaling 2 (RGS2), mRNA [NM_002923]	5997	GO:0005515|GO:0005516|GO:0043005|GO:0005886|GO:0038032|GO:0007283|GO:0060087|GO:0005829|GO:0005739|GO:0010614|GO:0005737|GO:0060452|GO:0043407|GO:0043951|GO:0031116|GO:0045744|GO:0005730|GO:0048487|GO:0006417|GO:0010519|GO:0043547|GO:0007049|GO:0008277|GO:0050873|GO:0009898|GO:0055119|GO:0071877|GO:0005096	192781110	chr1	192781051	+	hs|1q31.2	NM_002923	regulator of G-protein signaling 2	RGS2	chr1:192781051-192781110	NM_002923	Hs.78944
A_33_P3407344	2.01554	1.01117	2.01554	up	FALSE	Homo sapiens centrosomal protein 85kDa-like (CEP85L), transcript variant 1, mRNA [NM_001042475]	387119	GO:0005813|GO:0005737	118786298	chr6	118786239	-	hs|6q22.31	NM_001042475	centrosomal protein 85kDa-like	CEP85L	chr6:118786298-118786239	NM_001042475	Hs.656959
A_33_P3362826	-2.76485	-1.4672	2.76485	down	FALSE	Homo sapiens ankyrin repeat domain 31 (ANKRD31), mRNA [NM_001164443]	256006		74364266	chr5	74364207	-	hs|5q13.3		ankyrin repeat domain 31	ANKRD31	chr5:74364266-74364207	NM_001164443	Hs.482533
A_23_P381505	2.53226	1.34043	2.53226	up	FALSE	Homo sapiens von Willebrand factor D and EGF domains (VWDE), mRNA [NM_001135924]	221806	GO:0005576	12428817	chr7	12428758	-	hs|7p21.3	NM_001135924	von Willebrand factor D and EGF domains	VWDE	chr7:12428817-12428758	NM_001135924	Hs.669526
A_23_P208358	2.15785	1.1096	2.15785	up	FALSE	Homo sapiens ribosomal protein L28 (RPL28), transcript variant 2, mRNA [NM_000991]	6158	GO:0005515|GO:0010467|GO:0003735|GO:0019083|GO:0003723|GO:0006614|GO:0019058|GO:0006415|GO:0006412|GO:0044297|GO:0030425|GO:0006413|GO:0005829|GO:0006414|GO:0005737|GO:0000184|GO:0016020|GO:0016032|GO:0022625|GO:0044267|GO:0070062	55899391	chr19	55899332	+	hs|19q13.42	NM_000991	ribosomal protein L28	RPL28	chr19:55899332-55899391	NM_000991	Hs.652114
A_33_P3303305	2.18677	1.1288	2.18677	up	FALSE	Homo sapiens Down syndrome cell adhesion molecule (DSCAM), transcript variant 2, mRNA [NM_001271534]	1826	GO:0005515|GO:0030424|GO:0005886|GO:0048842|GO:0005576|GO:0070593|GO:0007399|GO:0030426|GO:0048813|GO:0007162|GO:0016020|GO:0005887|GO:0007626|GO:0060060|GO:0007155|GO:0042327	42064796	chr21	42064737	-	hs|21q22.2	NM_001271534	Down syndrome cell adhesion molecule	DSCAM	chr21:42064796-42064737	NM_001271534	Hs.397800
A_24_P277934	2.12919	1.09031	2.12919	up	FALSE	Homo sapiens collagen, type I, alpha 2 (COL1A2), mRNA [NM_000089]	1278	GO:0005515|GO:0046332|GO:0007266|GO:0050900|GO:0005615|GO:0046872|GO:0005584|GO:0042802|GO:0070208|GO:0071230|GO:0022617|GO:0030198|GO:0030199|GO:0030574|GO:0042476|GO:0007179|GO:0030674|GO:0070062|GO:0001568|GO:0048407|GO:0030168|GO:0005576|GO:0006898|GO:0031012|GO:0001501|GO:0007596|GO:0008217|GO:0005788|GO:0043589|GO:0005201	94058702	chr7	94058643	+	hs|7q21.3	NM_000089	collagen, type I, alpha 2	COL1A2	chr7:94058643-94058702	NM_000089	Hs.489142
A_23_P115861	-2.65563	-1.40905	2.65563	down	FALSE	Homo sapiens zinc finger protein 485 (ZNF485), mRNA [NM_145312]	220992	GO:0006355|GO:0005634|GO:0003677|GO:0046872|GO:0006351	44112565	chr10	44112506	+	hs|10q11.21	NM_145312	zinc finger protein 485	ZNF485	chr10:44112506-44112565	NM_145312	Hs.147440
A_33_P3376786	2.02124	1.01524	2.02124	up	FALSE	long intergenic non-protein coding RNA 1291 [Source:HGNC Symbol;Acc:HGNC:50358] [ENST00000377469]	102724515		75160129	chr2	75160070	+	hs|2p12	XR_425415	long intergenic non-protein coding RNA 1291	LINC01291	chr2:75160070-75160129	XR_425415	Hs.708649
A_23_P1833	2.0285	1.02042	2.0285	up	FALSE	Homo sapiens beta-1,3-glucuronyltransferase 1 (B3GAT1), transcript variant 2, mRNA [NM_054025]	27087	GO:0015018|GO:0000139|GO:0008499|GO:0005975|GO:0009405|GO:0006486|GO:0044281|GO:0016021|GO:0030204|GO:0030203|GO:0046872	134248753	chr11	134248694	-	hs|11q25	NM_054025	beta-1,3-glucuronyltransferase 1	B3GAT1	chr11:134248753-134248694	NM_054025	Hs.381050
A_23_P113701	2.80092	1.4859	2.80092	up	FALSE	Homo sapiens platelet-derived growth factor alpha polypeptide (PDGFA), transcript variant 1, mRNA [NM_002607]	5154	GO:0005515|GO:0050730|GO:0005518|GO:0005615|GO:0042803|GO:0010035|GO:0007173|GO:0030198|GO:0032956|GO:0009887|GO:0051781|GO:0007179|GO:0070374|GO:0001942|GO:0032355|GO:0035793|GO:0048839|GO:0060683|GO:0030335|GO:0048286|GO:0046982|GO:0009986|GO:0048407|GO:0010512|GO:0045740|GO:0030168|GO:0014068|GO:0005161|GO:0008543|GO:0030031|GO:0045087|GO:0042060|GO:0005788|GO:0043588|GO:0008083|GO:2000278|GO:…	536988	chr7	536929	-	hs|7p22.3	NM_002607	platelet-derived growth factor alpha polypeptide	PDGFA	chr7:536988-536929	NM_002607	Hs.535898
A_32_P121303	-2.3561	-1.2364	2.3561	down	FALSE	Homo sapiens nucleoporin 50kDa (NUP50), transcript variant 2, mRNA [NM_007172]	10762	GO:0005515|GO:0007077|GO:0010467|GO:0031965|GO:0005975|GO:0019083|GO:0019221|GO:0019058|GO:0046907|GO:0044281|GO:0015031|GO:0055085|GO:0010827|GO:0008645|GO:0005737|GO:0015758|GO:0005643|GO:0009405|GO:0016032|GO:0005654|GO:0051028|GO:0000278	45583843	chr22	45583785	+	hs|22q13.31	NM_007172	nucleoporin 50kDa	NUP50	chr22:45583785-45583843	NM_007172	Hs.475103
A_33_P3223088	-2.02116	-1.01518	2.02116	down	FALSE	mitochondrial ribosomal protein L19 [Source:HGNC Symbol;Acc:HGNC:14052] [ENST00000409374]	9801	GO:0070124|GO:0070125|GO:0070126|GO:0031965|GO:0032543|GO:0006996|GO:0003735|GO:0005743|GO:0005840|GO:0005634	75897869	chr2	75897810	+	hs|2p12	XR_427001	mitochondrial ribosomal protein L19	MRPL19	chr2:75897810-75897869	XR_427001
A_33_P3299854	-3.06104	-1.61402	3.06104	down	FALSE	Homo sapiens nuclear cap binding protein subunit 1, 80kDa (NCBP1), mRNA [NM_002486]	4686	GO:0005515|GO:0000339|GO:0008380|GO:0006369|GO:0010467|GO:0006368|GO:0006366|GO:0003723|GO:0031124|GO:0005634|GO:0031047|GO:0005829|GO:0005739|GO:0005737|GO:0006406|GO:0000184|GO:0016032|GO:0006379|GO:0008334|GO:0045292|GO:0006370|GO:0034660|GO:0000387|GO:0050434|GO:0000398|GO:0030529|GO:0006446|GO:0005654|GO:0005845|GO:0031442|GO:0005846	100436007	chr9	100435948	+	hs|9q22.33	NM_002486	nuclear cap binding protein subunit 1, 80kDa	NCBP1	chr9:100435948-100436007	NM_002486	Hs.595669
A_19_P00315577	7.38382	2.88437	7.38382	up	FALSE	Homo sapiens cDNA clone IMAGE:40121891. [BC148259]			44922513	chr21	44922454	-	hs|21q22.3	BC148259			chr21:44922513-44922454		Hs.705217
A_23_P167997	-2.1337	-1.09336	2.1337	down	FALSE	Homo sapiens histone cluster 1, H2bg (HIST1H2BG), mRNA [NM_003518]	8339	GO:0046982|GO:0050830|GO:0019731|GO:0006334|GO:0006325|GO:0005654|GO:0005634|GO:0000786|GO:0005615|GO:0003677|GO:0070062|GO:0002227	26216776	chr6	26216717	-	hs|6p22.2	NM_003518	histone cluster 1, H2bg	HIST1H2BG	chr6:26216776-26216717	NM_003518	Hs.591809
A_23_P62099	2.02667	1.01911	2.02667	up	FALSE	Homo sapiens melanoma antigen family C, 2 (MAGEC2), mRNA [NM_016249]	51438	GO:0005515|GO:0005737|GO:0051443|GO:0005634|GO:0044257|GO:0031625	141290382	chrX	141290323	-	hs|Xq27.2	NM_016249	melanoma antigen family C, 2	MAGEC2	chrX:141290382-141290323	NM_016249	Hs.123536
A_23_P121527	-3.19988	-1.67802	3.19988	down	FALSE	Homo sapiens kelch-like family member 5 (KLHL5), transcript variant 1, mRNA [NM_015990]	51088	GO:0008150|GO:0003674|GO:0005737|GO:0003779|GO:0005856	39123583	chr4	39123524	+	hs|4p14	NM_015990	kelch-like family member 5	KLHL5	chr4:39123524-39123583	NM_015990	Hs.272251
A_23_P10062	2.00949	1.00683	2.00949	up	FALSE	Homo sapiens MGAT4 family, member C (MGAT4C), mRNA [NM_013244]	25834	GO:0000139|GO:0016021|GO:0044267|GO:0046872|GO:0043687|GO:0018279|GO:0008454	86373272	chr12	86373213	-	hs|12q21.31	NM_013244	MGAT4 family, member C	MGAT4C	chr12:86373272-86373213	NM_013244	Hs.589093
A_23_P111604	2.38694	1.25516	2.38694	up	FALSE	Homo sapiens neurexophilin 1 (NXPH1), mRNA [NM_152745]	30010	GO:0005102|GO:0005576	8792159	chr7	8792100	+	hs|7p21.3	NM_152745	neurexophilin 1	NXPH1	chr7:8792100-8792159	NM_152745	Hs.487564
A_23_P63371	2.111	1.07793	2.111	up	FALSE	Homo sapiens T-cell acute lymphocytic leukemia 1 (TAL1), transcript variant 1, mRNA [NM_003189]	6886	GO:0005515|GO:0000790|GO:0003700|GO:0044212|GO:0042826|GO:0006366|GO:0000981|GO:0045799|GO:0005634|GO:0043249|GO:0031334|GO:0060375|GO:0045944|GO:0042127|GO:0001085|GO:0051781|GO:0007626|GO:0035162|GO:0030221|GO:0030220|GO:0033193|GO:0030097|GO:0005667|GO:0046982|GO:0006357|GO:0070888|GO:0060216|GO:0001525|GO:0000122|GO:0060218|GO:0060217|GO:0000979|GO:2000036|GO:0021527|GO:0045931|GO:0035855|GO:…	47682477	chr1	47682418	-	hs|1p33	NM_003189	T-cell acute lymphocytic leukemia 1	TAL1	chr1:47682477-47682418	NM_003189	Hs.705618
A_33_P3227788	-2.88818	-1.53016	2.88818	down	FALSE	Homo sapiens pantothenate kinase 1 (PANK1), transcript variant alpha, mRNA [NM_148977]	53354	GO:0004594|GO:0015939|GO:0006767|GO:0005634|GO:0015937|GO:0044281|GO:0005524|GO:0071944|GO:0005829|GO:0030118|GO:0016310|GO:0006766|GO:0009108|GO:0055037	91342846	chr10	91342787	-	hs|10q23.31	NM_148977	pantothenate kinase 1	PANK1	chr10:91342846-91342787	NM_148977	Hs.163555
A_33_P3214635	-3.12985	-1.64609	3.12985	down	FALSE	Homo sapiens ferrochelatase (FECH), transcript variant 1, mRNA [NM_001012515]	2235	GO:0010468|GO:0005515|GO:0046685|GO:0045471|GO:0005743|GO:0006091|GO:0010999|GO:0044281|GO:0034379|GO:0055072|GO:0004325|GO:0005759|GO:0030350|GO:0046984|GO:0009416|GO:0008203|GO:0010288|GO:0051537|GO:0042493|GO:0008198|GO:0006783|GO:0051597|GO:0006778|GO:0030218|GO:0017085|GO:0046501|GO:0070541|GO:0009589|GO:0071549|GO:0020037	55215629	chr18	55215570	-	hs|18q21.31	NM_001012515	ferrochelatase	FECH	chr18:55215629-55215570	NM_001012515	Hs.365365
A_19_P00811751	2.02479	1.01777	2.02479	up	FALSE	Homo sapiens cDNA FLJ30519 fis, clone BRAWH2000859. [AK055081]			45949503	chr13	45949444	+	hs|13q14.13		lnc-GTF2F2-2:18	lnc-GTF2F2-2	chr13:45949444-45949503		Hs.375766
A_33_P3211198	10.746	3.42573	10.746	up	FALSE	Homo sapiens noncompact myelin associated protein (NCMAP), mRNA [NM_001010980]	400746	GO:0043220|GO:0005887|GO:0032290|GO:0033270|GO:0019911|GO:0031643	24935790	chr1	24935731	+	hs|1p36.11	NM_001010980	noncompact myelin associated protein	NCMAP	chr1:24935731-24935790	NM_001010980	Hs.200253
A_23_P145606	2.13599	1.09491	2.13599	up	FALSE	Homo sapiens cholinergic receptor, muscarinic 2 (CHRM2), transcript variant 1, mRNA [NM_001006630]	1129	GO:0030054|GO:0005886|GO:0008016|GO:0009615|GO:0007213|GO:0016907|GO:0007399|GO:0007186|GO:0005887|GO:0007187|GO:0051482|GO:0045211|GO:0007207|GO:0007188	136700849	chr7	136700790	+	hs|7q33	NM_001006630	cholinergic receptor, muscarinic 2	CHRM2	chr7:136700790-136700849	NM_001006630	Hs.535891
A_24_P323084	-2.30285	-1.20342	2.30285	down	FALSE	Homo sapiens long intergenic non-protein coding RNA 482 (LINC00482), long non-coding RNA [NR_038080]	284185		79276696	chr17	79276637	-	hs|17q25.3	NR_038080	long intergenic non-protein coding RNA 482	LINC00482	chr17:79276696-79276637	NR_038080	Hs.631762
A_33_P3308434	-2.25475	-1.17297	2.25475	down	FALSE	Homo sapiens MORN repeat containing 1 (MORN1), transcript variant 2, mRNA [NM_001301060]	79906		2317328	chr1	2317269	-	hs|1p36.32	NM_001301060	MORN repeat containing 1	MORN1	chr1:2317328-2317269	NM_001301060	Hs.642701
A_33_P3221808	2.0006	1.00043	2.0006	up	FALSE	Homo sapiens mRNA; cDNA DKFZp434J193 (from clone DKFZp434J193). [AL080137]	389715		34826835	chr9	34826776	-	hs|9p13.3	AL080137	transmembrane protein C9orf144B pseudogene	FAM205BP	chr9:34826835-34826776		Hs.725618
A_33_P3292064	2.00146	1.00105	2.00146	up	FALSE	Homo sapiens cDNA clone IMAGE:4081306, partial cds. [BC062656]	254240	GO:0001530|GO:0005543|GO:0005576	32849380	chr22	32849321	-	hs|22q12.3	BC062656	BPI fold containing family C	BPIFC	chr22:32849380-32849321		Hs.372939
A_23_P133036	2.45362	1.29491	2.45362	up	FALSE	Homo sapiens solute carrier family 34 (type II sodium/phosphate cotransporter), member 2 (SLC34A2), transcript variant 1, mRNA [NM_006424]	10568	GO:0043627|GO:0005886|GO:0007568|GO:0019904|GO:0035435|GO:0031528|GO:0031526|GO:0031402|GO:0055085|GO:0031982|GO:0001701|GO:0044341|GO:0005436|GO:0016324|GO:0015321|GO:0005887|GO:0030643|GO:0042301|GO:0009750|GO:0006817|GO:0035725|GO:0016021|GO:0032355|GO:0006811	25680000	chr4	25679941	+	hs|4p15.2	NM_006424	solute carrier family 34 (type II sodium/phosphate cotransporter), member 2	SLC34A2	chr4:25679941-25680000	NM_006424	Hs.479372
A_23_P317729	2.04685	1.03341	2.04685	up	FALSE	Homo sapiens Sp7 transcription factor (SP7), transcript variant 2, mRNA [NM_152860]	121340	GO:0005737|GO:0006357|GO:0045944|GO:2000738|GO:0017151|GO:0005634|GO:0060218|GO:0003677|GO:0046872|GO:0006351|GO:0001649	53721102	chr12	53721043	-	hs|12q13.13	NM_152860	Sp7 transcription factor	SP7	chr12:53721102-53721043	NM_152860	Hs.209402
A_24_P6626	2.35974	1.23863	2.35974	up	FALSE	Homo sapiens transmembrane protein 132B (TMEM132B), transcript variant 1, mRNA [NM_052907]	114795	GO:0008150|GO:0003674|GO:0016021|GO:0005575	126138921	chr12	126138862	+	hs|12q24.32	NM_052907	transmembrane protein 132B	TMEM132B	chr12:126138862-126138921	NM_052907	Hs.524838
A_23_P168610	3.53638	1.82227	3.53638	up	FALSE	Homo sapiens tetraspanin 13 (TSPAN13), mRNA [NM_014399]	27075	GO:0016020|GO:0005887	16823048	chr7	16818689	+	hs|7p21.1	NM_014399	tetraspanin 13	TSPAN13	chr7:16818689-16823048	NM_014399	Hs.364544
A_23_P110184	15.1057	3.91702	15.1057	up	FALSE	Homo sapiens methylsterol monooxygenase 1 (MSMO1), transcript variant 1, mRNA [NM_006745]	6307	GO:0006695|GO:0005886|GO:0005506|GO:0005783|GO:0006631|GO:0005789|GO:0006633|GO:0044281|GO:0016021|GO:0008202|GO:0000254|GO:0055114	166263249	chr4	166263190	+	hs|4q32.3	NM_006745	methylsterol monooxygenase 1	MSMO1	chr4:166263190-166263249	NM_006745	Hs.105269
A_33_P3364721	2.27382	1.18512	2.27382	up	FALSE				41102657	chr21	41102598	+	hs|21q22.2				chr21:041102598-041102657
A_19_P00806708	2.00934	1.00672	2.00934	up	FALSE				58238654	chr5	58238595	-	hs|5q11.2				chr5:058238654-058238595
A_33_P3851174	2.01134	1.00815	2.01134	up	FALSE	Homo sapiens scratch family zinc finger 1 (SCRT1), mRNA [NM_031309]	83482	GO:0006355|GO:0003700|GO:2001222|GO:0005634|GO:0000122|GO:0003677|GO:0046872|GO:0006351	145554549	chr8	145554490	-	hs|8q24.3	NM_031309	scratch family zinc finger 1	SCRT1	chr8:145554549-145554490	NM_031309	Hs.31746
A_23_P114626	3.46944	1.7947	3.46944	up	FALSE	Homo sapiens serpin peptidase inhibitor, clade C (antithrombin), member 1 (SERPINC1), mRNA [NM_000488]	462	GO:0005515|GO:0005886|GO:0004867|GO:0007584|GO:0005576|GO:0072562|GO:0002020|GO:0005615|GO:2000266|GO:0010951|GO:0007596|GO:0050728|GO:0008201|GO:0070062	173873103	chr1	173873044	-	hs|1q25.1	NM_000488	serpin peptidase inhibitor, clade C (antithrombin), member 1	SERPINC1	chr1:173873103-173873044	NM_000488	Hs.75599
A_33_P3361102	2.36576	1.2423	2.36576	up	FALSE	Homo sapiens calmodulin binding transcription activator 1 (CAMTA1), transcript variant 1, mRNA [NM_015215]	23261	GO:0006355|GO:0005737|GO:0005634|GO:0003677|GO:0006351	7812586	chr1	7812527	+	hs|1p36.23	NM_015215	calmodulin binding transcription activator 1	CAMTA1	chr1:7812527-7812586	NM_015215	Hs.397705
A_33_P3343066	-2.21009	-1.14411	2.21009	down	FALSE	Homo sapiens paired box 2 (PAX2), transcript variant c, mRNA [NM_003988]	5076	GO:0005515|GO:0000987|GO:0001658|GO:0021554|GO:0070301|GO:0006366|GO:0044212|GO:0071300|GO:0034451|GO:0048793|GO:0000982|GO:0001655|GO:0007409|GO:0005764|GO:0021650|GO:0072075|GO:0043069|GO:0032993|GO:0031667|GO:0050679|GO:0003406|GO:0035799|GO:0042472|GO:0005815|GO:0001709|GO:0007568|GO:0060231|GO:0001843|GO:0039003|GO:0000122|GO:0000978|GO:0072108|GO:0061360|GO:0043234|GO:0002072|GO:0043491|GO:…	102589662	chr10	102589603	+	hs|10q24.31	NM_003988	paired box 2	PAX2	chr10:102589603-102589662	NM_003988	Hs.155644
A_23_P73493	-2.50819	-1.32665	2.50819	down	FALSE	Homo sapiens centrin, EF-hand protein, 2 (CETN2), mRNA [NM_004344]	1069	GO:0008017|GO:0005515|GO:0005813|GO:0032465|GO:0006996|GO:0007099|GO:0005814|GO:0005509|GO:0071942|GO:0007283|GO:0031683|GO:0036064|GO:0005829|GO:0005622|GO:0007067|GO:0032795|GO:0000086|GO:0032391|GO:0006289|GO:0000278|GO:0051301	151996240	chrX	151996181	-	hs|Xq28	NM_004344	centrin, EF-hand protein, 2	CETN2	chrX:151996240-151996181	NM_004344	Hs.82794
A_33_P3386203	2.21822	1.1494	2.21822	up	FALSE	Homo sapiens olfactory receptor, family 2, subfamily T, member 10 (OR2T10), mRNA [NM_001004693]	127069	GO:0050911|GO:0004984|GO:0007186|GO:0005886|GO:0004930|GO:0016021	248756220	chr1	248756161	-	hs|1q44	NM_001004693	olfactory receptor, family 2, subfamily T, member 10	OR2T10	chr1:248756220-248756161	NM_001004693	Hs.553585
A_23_P31755	2.01149	1.00827	2.01149	up	FALSE	Homo sapiens corticotropin releasing hormone (CRH), mRNA [NM_000756]	1392	GO:0005515|GO:0043627|GO:0032811|GO:0006704|GO:0033685|GO:2000310|GO:2000854|GO:0060291|GO:0005615|GO:0051602|GO:0060548|GO:0007611|GO:0005184|GO:0010942|GO:0035641|GO:0008306|GO:0014062|GO:0051412|GO:0007565|GO:0007616|GO:0007567|GO:0071314|GO:0050801|GO:0010841|GO:0010700|GO:0005179|GO:0016101|GO:0007631|GO:0045472|GO:0008284|GO:0030325|GO:0030324|GO:0045471|GO:0030819|GO:0007268|GO:0045776|GO:…	67088820	chr8	67088761	-	hs|8q13.1	NM_000756	corticotropin releasing hormone	CRH	chr8:67088820-67088761	NM_000756	Hs.75294
A_19_P00316981	2.5196	1.33319	2.5196	up	FALSE				22120335	chr9	22120276	-	hs|9p21.3				chr9:022120335-022120276
A_23_P386168	2.47999	1.31033	2.47999	up	FALSE	Homo sapiens InaF-motif containing 1 (INAFM1), transcript variant 1, mRNA [NM_178511]	255783	GO:0016021	47778723	chr19	47778664	+	hs|19q13.32	NM_178511	InaF-motif containing 1	INAFM1	chr19:47778664-47778723	NM_178511	Hs.128690
A_23_P101655	2.55654	1.35419	2.55654	up	FALSE	Homo sapiens actinin, alpha 4 (ACTN4), mRNA [NM_004924]	81	GO:0005515|GO:0043005|GO:0048471|GO:0030018|GO:0032417|GO:0035257|GO:0035357|GO:0005634|GO:0042974|GO:0015031|GO:0005615|GO:0042803|GO:0031143|GO:0005737|GO:0051015|GO:0030374|GO:0070830|GO:0005911|GO:0001882|GO:0031093|GO:0051017|GO:0070062|GO:0001666|GO:0001725|GO:0005509|GO:0048549|GO:0030168|GO:0042981|GO:0005576|GO:0003779|GO:0048384|GO:0043234|GO:0047485|GO:0005178|GO:0007596|GO:0030529|GO:…	39220364	chr19	39220305	+	hs|19q13.2	NM_004924	actinin, alpha 4	ACTN4	chr19:39220305-39220364	NM_004924	Hs.270291
A_23_P408955	-9.77368	-3.2889	9.77368	down	FALSE	Homo sapiens E2F transcription factor 2 (E2F2), mRNA [NM_004091]	1870	GO:0005515|GO:0005667|GO:0006355|GO:0006367|GO:0003700|GO:0072332|GO:0051726|GO:0005654|GO:0001047|GO:0000278|GO:0003677|GO:0008134	23832992	chr1	23832933	-	hs|1p36.12	NM_004091	E2F transcription factor 2	E2F2	chr1:23832992-23832933	NM_004091	Hs.194333
A_33_P3275070	2.02195	1.01574	2.02195	up	FALSE	Homo sapiens cDNA FLJ33983 fis, clone DFNES2004684. [AK091302]			120551880	chr4	120551821	+	hs|4q26	AK091302			chr4:120551821-120551880		Hs.647971
A_33_P3281567	2.0221	1.01586	2.0221	up	FALSE	Homo sapiens cytidine monophospho-N-acetylneuraminic acid hydroxylase, pseudogene (CMAHP), transcript variant 1, non-coding RNA [NR_002174]	8418	GO:0008150|GO:0005737|GO:0051537|GO:0046381|GO:0030338|GO:0055114	25087101	chr6	25087042	-	hs|6p22.3	NR_002174	cytidine monophospho-N-acetylneuraminic acid hydroxylase, pseudogene	CMAHP	chr6:25087101-25087042	NR_002174	Hs.484918
A_33_P3264514	2.06216	1.04416	2.06216	up	FALSE	S100 calcium binding protein B [Source:HGNC Symbol;Acc:HGNC:10500] [ENST00000397648]	6285	GO:0005515|GO:0048471|GO:0008284|GO:0008283|GO:0048708|GO:0008360|GO:0060291|GO:0005634|GO:0007409|GO:0005615|GO:0042803|GO:0042802|GO:0043231|GO:0005737|GO:0050786|GO:0048168|GO:0007611|GO:0043025|GO:2001015|GO:0007613|GO:0043123|GO:0043065|GO:0005509|GO:0048156|GO:0071456|GO:0051384|GO:0005576|GO:0007417|GO:0001726|GO:0044548|GO:0051597|GO:0045087|GO:0008270|GO:0048306	48022380	chr21	48022321	-	hs|21q22.3		S100 calcium binding protein B	S100B	chr21:48022380-48022321
A_33_P3240787	-2.03364	-1.02407	2.03364	down	FALSE	Homo sapiens cDNA FLJ27192 fis, clone SYN02553. [AK130702]	100131910		141045713	chr8	141045654	-	hs|8q24.3	AK130702	uncharacterized LOC100131910	LOC100131910	chr8:141045713-141045654		Hs.689306
A_23_P94571	2.0343	1.02453	2.0343	up	FALSE	Homo sapiens ELAV like neuron-specific RNA binding protein 2 (ELAVL2), transcript variant 1, mRNA [NM_004432]	1993	GO:0005515|GO:0006355|GO:0000166|GO:0003730	23692350	chr9	23692291	-	hs|9p21.3	NM_004432	ELAV like neuron-specific RNA binding protein 2	ELAVL2	chr9:23692350-23692291	NM_004432	Hs.166109
A_23_P87560	2.8624	1.51722	2.8624	up	FALSE	Homo sapiens B-cell translocation gene 1, anti-proliferative (BTG1), mRNA [NM_001731]	694	GO:0003712|GO:0005515|GO:0006355|GO:0030308|GO:0008285|GO:0005634|GO:0045766|GO:2000271|GO:0005737|GO:0016477|GO:0045663|GO:0019899|GO:0019900|GO:0045603	92537607	chr12	92537548	-	hs|12q21.33	NM_001731	B-cell translocation gene 1, anti-proliferative	BTG1	chr12:92537607-92537548	NM_001731	Hs.255935
A_23_P110837	-2.60937	-1.3837	2.60937	down	FALSE	Homo sapiens iroquois homeobox 4 (IRX4), transcript variant 5, mRNA [NM_016358]	50805	GO:0043565|GO:0007507|GO:0006355|GO:0005634|GO:0048561	1877555	chr5	1877533	-	hs|5p15.33	NM_016358	iroquois homeobox 4	IRX4	chr5:1877555-1877533	NM_016358	Hs.196927
A_33_P3271051	2.13687	1.0955	2.13687	up	FALSE	Homo sapiens cytohesin 3 (CYTH3), mRNA [NM_004227]	9265	GO:0090162|GO:0005802|GO:0005886|GO:0005547|GO:0001726|GO:0030155|GO:0005829|GO:0031234|GO:0045785|GO:0043547|GO:0005086|GO:0032012|GO:0048193|GO:0016192	6201473	chr7	6201414	-	hs|7p22.1	NM_004227	cytohesin 3	CYTH3	chr7:6201473-6201414	NM_004227	Hs.487479
A_33_P3319502	3.54899	1.82741	3.54899	up	FALSE
A_23_P26810	-3.59377	-1.8455	3.59377	down	FALSE	Homo sapiens tumor protein p53 (TP53), transcript variant 1, mRNA [NM_000546]	7157	GO:0005515|GO:0000790|GO:0009651|GO:0003700|GO:0006983|GO:0006366|GO:0009303|GO:0000981|GO:0001756|GO:0005657|GO:0002020|GO:0007406|GO:0007219|GO:0005759|GO:0010666|GO:0007179|GO:0002360|GO:0002326|GO:0006978|GO:0010332|GO:0000785|GO:0000060|GO:0006977|GO:0005507|GO:0007569|GO:0007275|GO:0000122|GO:0000979|GO:0001701|GO:0000733|GO:0002931|GO:0006284|GO:0008270|GO:0005654|GO:0006289|GO:0008134|GO:…	7572691	chr17	7572632	-	hs|17p13.1	NM_000546	tumor protein p53	TP53	chr17:7572691-7572632	NM_000546	Hs.437460
A_19_P00322365	4.70106	2.23299	4.70106	up	FALSE	nuclear paraspeckle assembly transcript 1 (non-protein coding) [Source:HGNC Symbol;Acc:HGNC:30815] [ENST00000501122]			65196380	chr11	65196321	+	hs|11q13.1	AF001893			chr11:65196321-65196380		Hs.523789
A_23_P33875	2.02232	1.01601	2.02232	up	FALSE	Homo sapiens synovial sarcoma, X breakpoint 4B (SSX4B), transcript variant 1, mRNA [NM_001034832]	548313	GO:0006355|GO:0005634|GO:0003676|GO:0006351	48252434	chrX	48252375	+	hs|Xp11.23	NM_001034832	synovial sarcoma, X breakpoint 4B	SSX4B	chrX:48252375-48252434	NM_001034832	Hs.648298
A_33_P3294966	3.23197	1.69241	3.23197	up	FALSE	Homo sapiens leucine carboxyl methyltransferase 1 pseudogene (LOC554206), non-coding RNA [NR_038379]	554206		25043514	chr16	25043455	+	hs|16p12.1	NR_038379	leucine carboxyl methyltransferase 1 pseudogene	LOC554206	chr16:25043455-25043514	NR_038379	Hs.552959
A_23_P109055	-7.14386	-2.8367	7.14386	down	FALSE	Homo sapiens TP53 regulating kinase (TP53RK), mRNA [NM_033550]	112858	GO:0005515|GO:0002039|GO:0070525|GO:0016787|GO:0016020|GO:0004674|GO:0000408|GO:0006468|GO:0005634|GO:0005524|GO:0008033|GO:0005829	45314596	chr20	45314537	-	hs|20q13.12	NM_033550	TP53 regulating kinase	TP53RK	chr20:45314596-45314537	NM_033550	Hs.440263
A_24_P339153	-2.05775	-1.04107	2.05775	down	FALSE	Homo sapiens spinster homolog 1 (Drosophila) (SPNS1), transcript variant 1, mRNA [NM_032038]	83985	GO:0040011|GO:0005515|GO:0046624|GO:0006869|GO:0003376|GO:0005743|GO:0016021|GO:0005765|GO:0055085|GO:0031982	28994243	chr16	28994184	+	hs|16p11.2	NM_032038	spinster homolog 1 (Drosophila)	SPNS1	chr16:28994184-28994243	NM_032038	Hs.617449
A_23_P170857	3.1302	1.64625	3.1302	up	FALSE	Homo sapiens interleukin 1 receptor accessory protein (IL1RAP), transcript variant 1, mRNA [NM_002182]	3556	GO:0042094|GO:0006955|GO:0006954|GO:0006461|GO:0016020|GO:0005886|GO:0005887|GO:0045087|GO:0019221|GO:0004908|GO:0005576|GO:0004871	190369027	chr3	190368968	+	hs|3q28	NM_002182	interleukin 1 receptor accessory protein	IL1RAP	chr3:190368968-190369027	NM_002182	Hs.478673
A_33_P3331172	2.01835	1.01318	2.01835	up	FALSE	immunoglobulin heavy variable 1-58 [Source:HGNC Symbol;Acc:HGNC:5555] [ENST00000390628]			107078581	chr14	107078522	-	hs|14q32.33	EF407827			chr14:107078581-107078522		Hs.737644
A_23_P19590	3.90549	1.9655	3.90549	up	FALSE	Homo sapiens ezrin (EZR), transcript variant 1, mRNA [NM_003379]	7430	GO:0005515|GO:0005886|GO:0005884|GO:0008360|GO:0030033|GO:0031528|GO:0030175|GO:0015629|GO:0005615|GO:0036064|GO:0071944|GO:0005829|GO:0031623|GO:0016323|GO:0051286|GO:0016324|GO:0051015|GO:0061028|GO:0007411|GO:0007159|GO:0022614|GO:0046847|GO:0051017|GO:0050839|GO:0007016|GO:0070062|GO:0019904|GO:0005730|GO:0045177|GO:0030315|GO:0032587|GO:0031982|GO:0001726|GO:0045198|GO:0044393|GO:0044297|GO:…	159187729	chr6	159187670	-	hs|6q25.3	NM_003379	ezrin	EZR	chr6:159187729-159187670	NM_003379	Hs.487027
A_23_P375281	-2.07747	-1.05482	2.07747	down	FALSE	Homo sapiens transient receptor potential cation channel, subfamily V, member 1 (TRPV1), transcript variant 3, mRNA [NM_080706]	7442	GO:0051219|GO:0005516|GO:0005262|GO:0005231|GO:0030054|GO:0005886|GO:0007635|GO:0071312|GO:0031226|GO:0055085|GO:0005524|GO:0071318|GO:0034220|GO:0032591|GO:0005887|GO:0045211|GO:0070588|GO:0050955|GO:0006810|GO:0015278|GO:0016021|GO:0007166|GO:0004888	3468894	chr17	3468835	-	hs|17p13.2	NM_080706	transient receptor potential cation channel, subfamily V, member 1	TRPV1	chr17:3468894-3468835	NM_080706	Hs.655380
A_19_P00800080	2.45926	1.29822	2.45926	up	FALSE				109068629	chr1	109068570	-	hs|1p13.3				chr1:109068629-109068570
A_24_P365515	-2.21415	-1.14675	2.21415	down	FALSE	Homo sapiens forkhead box A2 (FOXA2), transcript variant 1, mRNA [NM_021784]	3170	GO:0008344|GO:0021533|GO:0003700|GO:0044212|GO:0006366|GO:0000981|GO:2000049|GO:0005634|GO:0010719|GO:0043433|GO:0045880|GO:0005737|GO:0032525|GO:0045944|GO:0045945|GO:0040019|GO:0000433|GO:0000432|GO:0021904|GO:0048468|GO:0001705|GO:0006357|GO:0001708|GO:0090009|GO:0023019|GO:0061448|GO:0019904|GO:2000543|GO:0048665|GO:0001205|GO:0033132|GO:0000978|GO:0003677|GO:0001701|GO:0019218|GO:0060441|GO:…	22562223	chr20	22562164	-	hs|20p11.21	NM_021784	forkhead box A2	FOXA2	chr20:22562223-22562164	NM_021784	Hs.155651
A_33_P3225983	-2.87272	-1.52242	2.87272	down	FALSE				96548086	chr2	96548027	-	hs|2q11.1				chr2:096548086-096548027
A_33_P3361681	-9.73675	-3.28344	9.73675	down	FALSE	Homo sapiens VMA21 vacuolar H+-ATPase homolog (S. cerevisiae) (VMA21), mRNA [NM_001017980]	203547	GO:0070072|GO:0030127|GO:0033116|GO:0005789|GO:0016021|GO:0005764	150577768	chrX	150577709	+	hs|Xq28	NM_001017980	VMA21 vacuolar H+-ATPase homolog (S. cerevisiae)	VMA21	chrX:150577709-150577768	NM_001017980	Hs.58633
A_23_P1186	2.04642	1.03311	2.04642	up	FALSE	Homo sapiens complement component 1, q subcomponent-like 3 (C1QL3), mRNA [NM_001010908]	389941	GO:0005581|GO:0050807|GO:0005576	16555992	chr10	16555933	-	hs|10p13	NM_001010908	complement component 1, q subcomponent-like 3	C1QL3	chr10:16555992-16555933	NM_001010908	Hs.676792
A_23_P125680	2.00428	1.00309	2.00428	up	FALSE	Homo sapiens transmembrane protein 255A (TMEM255A), transcript variant 1, mRNA [NM_017938]	55026	GO:0016021	119392950	chrX	119392891	-	hs|Xq24	NM_017938	transmembrane protein 255A	TMEM255A	chrX:119392950-119392891	NM_017938	Hs.437563
A_23_P129133	2.00397	1.00286	2.00397	up	FALSE	Homo sapiens oculocutaneous albinism II (OCA2), transcript variant 1, mRNA [NM_000275]	4948	GO:0005515|GO:0033162|GO:0005215|GO:0005302|GO:0006726|GO:0008283|GO:0007286|GO:0030318|GO:0005765|GO:0055085|GO:0005737|GO:0042438|GO:0005789|GO:0015828|GO:0016021|GO:0010008	28000126	chr15	28000067	-	hs|15q12	NM_000275	oculocutaneous albinism II	OCA2	chr15:28000126-28000067	NM_000275	Hs.654411
A_32_P34844	2.00619	1.00446	2.00619	up	FALSE	Homo sapiens ADAM metallopeptidase with thrombospondin type 1 motif, 18 (ADAMTS18), mRNA [NM_199355]	170692	GO:0001654|GO:0090331|GO:0006508|GO:0005578|GO:0008270|GO:0004222	77316423	chr16	77316364	-	hs|16q23.1	NM_199355	ADAM metallopeptidase with thrombospondin type 1 motif, 18	ADAMTS18	chr16:77316423-77316364	NM_199355	Hs.188746
A_33_P3255226	2.00818	1.00589	2.00818	up	FALSE				33939197	chr16	33939138	-	hs|16p11.2				chr16:33939197-33939138
A_24_P168994	4.69816	2.2321	4.69816	up	FALSE	Homo sapiens TBC1 domain family, member 26 (TBC1D26), mRNA [NM_178571]	353149	GO:0032851|GO:0005097	15647757	chr17	15647698	+	hs|17p12	NM_178571	TBC1 domain family, member 26	TBC1D26	chr17:15647698-15647757	NM_178571	Hs.567880
A_23_P111662	2.1834	1.12658	2.1834	up	FALSE	Homo sapiens ATP-binding cassette, sub-family B (MDR/TAP), member 5 (ABCB5), transcript variant 2, mRNA [NM_178559]	340273	GO:0002481|GO:0005886|GO:0015562|GO:0002485|GO:0042626|GO:0055085|GO:0002591|GO:0005524|GO:0030154|GO:0005887|GO:0008152|GO:0042391|GO:0002489|GO:0048058	20795201	chr7	20795142	+	hs|7p21.1	NM_178559	ATP-binding cassette, sub-family B (MDR/TAP), member 5	ABCB5	chr7:20795142-20795201	NM_178559	Hs.404102
A_24_P300483	-4.98492	-2.31757	4.98492	down	FALSE	Homo sapiens chromosome 7 open reading frame 25 (C7orf25), transcript variant 2, mRNA [NM_024054]	79020		42949810	chr7	42949751	-	hs|7p14.1	NM_024054	chromosome 7 open reading frame 25	C7orf25	chr7:42949810-42949751	NM_024054	Hs.698120
A_19_P00807529	-24.9361	-4.64016	24.9361	down	FALSE	Homo sapiens cDNA FLJ34029 fis, clone FCBBF2003636. [AK091348]			118588446	chr10	118588387	-	hs|10q25.3	AK091348			chr10:118588446-118588387		Hs.657012
A_23_P160354	8.77363	3.13317	8.77363	up	FALSE	Homo sapiens v-akt murine thymoma viral oncogene homolog 3 (AKT3), transcript variant 2, mRNA [NM_181690]	10000	GO:0005515|GO:0007165|GO:0005737|GO:0005794|GO:0004672|GO:0005886|GO:0004674|GO:0006468|GO:0005654|GO:0005524	243716200	chr1	243716141	-	hs|1q44	NM_181690	v-akt murine thymoma viral oncogene homolog 3	AKT3	chr1:243716200-243716141	NM_181690	Hs.498292
A_33_P3212257	3.92266	1.97183	3.92266	up	FALSE	Homo sapiens multimerin 1 (MMRN1), mRNA [NM_007351]	22915	GO:0007596|GO:0002576|GO:0030168|GO:0031093|GO:0005576|GO:0007155	90875730	chr4	90875671	+	hs|4q22.1	NM_007351	multimerin 1	MMRN1	chr4:90875671-90875730	NM_007351	Hs.268107
A_23_P105651	2.02721	1.01949	2.02721	up	FALSE	Homo sapiens PDZ domain containing ring finger 4 (PDZRN4), transcript variant 2, mRNA [NM_013377]	29951	GO:0004842|GO:0016567|GO:0008270	41967801	chr12	41967742	+	hs|12q12	NM_013377	PDZ domain containing ring finger 4	PDZRN4	chr12:41967742-41967801	NM_013377	Hs.380044
A_33_P3307465	2.78442	1.47738	2.78442	up	FALSE	Homo sapiens cDNA FLJ41335 fis, clone BRAMY3000206. [AK123329]	100130817		57176768	chr16	57176709	-	hs|16q13	AK123329	uncharacterized LOC100130817	LOC100130817	chr16:57176768-57176709		Hs.676509
A_33_P3381186	2.02285	1.01639	2.02285	up	FALSE	Homo sapiens solute carrier family 5 (sodium/monocarboxylate cotransporter), member 8 (SLC5A8), mRNA [NM_145913]	160728	GO:0016324|GO:0005886|GO:0006915|GO:0016021|GO:0006814|GO:0055085|GO:0070062|GO:0015293|GO:0006811	101550087	chr12	101550028	-	hs|12q23.1	NM_145913	solute carrier family 5 (sodium/monocarboxylate cotransporter), member 8	SLC5A8	chr12:101550087-101550028	NM_145913	Hs.444536
A_23_P102950	-2.04358	-1.0311	2.04358	down	FALSE	Homo sapiens radial spoke head 1 homolog (Chlamydomonas) (RSPH1), transcript variant 1, mRNA [NM_080860]	89765	GO:0051321|GO:0035082|GO:0031514|GO:0005634|GO:0005829	43892680	chr21	43892621	-	hs|21q22.3	NM_080860	radial spoke head 1 homolog (Chlamydomonas)	RSPH1	chr21:43892680-43892621	NM_080860	Hs.661069
A_19_P00331578	2.72339	1.44541	2.72339	up	FALSE				160217911	chr3	160217852	+	hs|3q25.33				chr3:160217852-160217911
A_23_P120048	-2.13616	-1.09502	2.13616	down	FALSE	Homo sapiens bromodomain adjacent to zinc finger domain, 2B (BAZ2B), transcript variant 1, mRNA [NM_013450]	29994	GO:0005515|GO:0006355|GO:0008270|GO:0005634|GO:0003677|GO:0006351	160175985	chr2	160175926	-	hs|2q24.2	NM_013450	bromodomain adjacent to zinc finger domain, 2B	BAZ2B	chr2:160175985-160175926	NM_013450	Hs.470369
A_23_P398566	6.02884	2.59188	6.02884	up	FALSE	Homo sapiens nuclear receptor subfamily 4, group A, member 3 (NR4A3), transcript variant 3, mRNA [NM_173200]	8013	GO:0005515|GO:0010467|GO:0042542|GO:0006367|GO:0031100|GO:0003707|GO:0043434|GO:0005634|GO:0048752|GO:0043524|GO:0007411|GO:0045944|GO:0060005|GO:0050885|GO:0043401|GO:0030534|GO:0005667|GO:0001707|GO:0003677|GO:0045787|GO:0043565|GO:0008150|GO:0021766|GO:0001077|GO:2000108|GO:0008270|GO:0005654|GO:0004887|GO:0030522	102629044	chr9	102628985	+	hs|9q31.1	NM_173200	nuclear receptor subfamily 4, group A, member 3	NR4A3	chr9:102628985-102629044	NM_173200	Hs.279522
A_23_P107432	2.48949	1.31585	2.48949	up	FALSE	Homo sapiens FLJ35934 (FLJ35934), long non-coding RNA [NR_104343]	400579		18317658	chr17	18317599	+	hs|17p11.2	NR_104343	FLJ35934	FLJ35934	chr17:18317599-18317658	NR_104343	Hs.375092
A_33_P3347887	2.10489	1.07374	2.10489	up	FALSE	Homo sapiens uncharacterized LOC221122 (LOC221122), long non-coding RNA [NR_026681]	221122		44999577	chr11	44999518	+	hs|11p11.2	NR_026681	uncharacterized LOC221122	LOC221122	chr11:44999518-44999577	NR_026681	Hs.551656
A_24_P165864	2.03168	1.02267	2.03168	up	FALSE	Homo sapiens purinergic receptor P2Y, G-protein coupled, 14 (P2RY14), transcript variant 2, mRNA [NM_014879]	9934	GO:0045029|GO:0007186|GO:0005886|GO:0045028|GO:0005887|GO:0035589|GO:0016021	150930118	chr3	150930059	-	hs|3q25.1	NM_014879	purinergic receptor P2Y, G-protein coupled, 14	P2RY14	chr3:150930118-150930059	NM_014879	Hs.2465
A_19_P00806302	2.80655	1.4888	2.80655	up	FALSE	DEAH (Asp-Glu-Ala-His) box helicase 15 [Source:HGNC Symbol;Acc:HGNC:2738] [ENST00000510645]	1665	GO:0003725|GO:0005515|GO:0006397|GO:0008380|GO:0003724|GO:0071008|GO:0005730|GO:0005634|GO:0005524|GO:0004004|GO:0005737|GO:0000398|GO:0005654|GO:0005689	24519160	chr4	24519101	-	hs|4p15.2	AK023737	DEAH (Asp-Glu-Ala-His) box helicase 15	DHX15	chr4:24519160-24519101
A_23_P76078	-2.8037	-1.48733	2.8037	down	FALSE	Homo sapiens interleukin 23, alpha subunit p19 (IL23A), mRNA [NM_016584]	51561	GO:0005515|GO:2000318|GO:0042346|GO:0048771|GO:0032733|GO:0032693|GO:0042523|GO:0032735|GO:0032819|GO:0042520|GO:2000330|GO:0032816|GO:0042104|GO:0051607|GO:0006954|GO:0042098|GO:0043382|GO:0045944|GO:0002827|GO:0042102|GO:0051135|GO:0045519|GO:0032729|GO:0010535|GO:0032740|GO:0032725|GO:0032760|GO:0042517|GO:0045672|GO:0042510|GO:0005125|GO:0050829|GO:0045087|GO:0002230|GO:0001916|GO:0034105|GO:…	56734142	chr12	56734083	+	hs|12q13.3	NM_016584	interleukin 23, alpha subunit p19	IL23A	chr12:56734083-56734142	NM_016584	Hs.98309
A_33_P3372217	2.02421	1.01736	2.02421	up	FALSE	pregnancy specific beta-1-glycoprotein 5 [Source:HGNC Symbol;Acc:HGNC:9522] [ENST00000401992]	5673	GO:0005515|GO:0007565|GO:0005576	43687537	chr19	43687478	-	hs|19q13.31	BG354573	pregnancy specific beta-1-glycoprotein 5	PSG5	chr19:43687537-43687478		Hs.656741
A_23_P253464	-3.28461	-1.71572	3.28461	down	FALSE	Homo sapiens family with sequence similarity 175, member A (FAM175A), mRNA [NM_139076]	84142	GO:0005515|GO:0070531|GO:0010212|GO:0031572|GO:0005634|GO:0045739|GO:0031593|GO:0016568|GO:0006302	84382373	chr4	84382314	-	hs|4q21.23	NM_139076	family with sequence similarity 175, member A	FAM175A	chr4:84382373-84382314	NM_139076	Hs.334772
A_23_P126582	2.02591	1.01857	2.02591	up	FALSE	Homo sapiens calsequestrin 2 (cardiac muscle) (CASQ2), mRNA [NM_001232]	845	GO:0005515|GO:0005513|GO:0030018|GO:0051258|GO:0060306|GO:0006941|GO:0043267|GO:0060048|GO:0042803|GO:0005622|GO:0014701|GO:0010649|GO:0005737|GO:0034220|GO:0010880|GO:0060315|GO:0086029|GO:0051208|GO:0030314|GO:0005509|GO:0033018|GO:0045214|GO:0071313|GO:0010881|GO:0033017|GO:0034704|GO:0055085|GO:0005891|GO:0016529|GO:0002027|GO:0048306	116243302	chr1	116243243	-	hs|1p13.1	NM_001232	calsequestrin 2 (cardiac muscle)	CASQ2	chr1:116243302-116243243	NM_001232	Hs.57975
A_19_P00802910	2.02432	1.01743	2.02432	up	FALSE				251258	chr9	251199	-	hs|9p24.3				chr9:000251258-000251199
A_24_P935491	2.01545	1.0111	2.01545	up	FALSE	Homo sapiens collagen, type III, alpha 1 (COL3A1), mRNA [NM_000090]	1281	GO:0005515|GO:0021987|GO:0035025|GO:0005586|GO:0046332|GO:0005615|GO:0046872|GO:0007507|GO:0071230|GO:0022617|GO:0007411|GO:0030198|GO:0030199|GO:0030574|GO:0007179|GO:0043206|GO:0034097|GO:0009314|GO:2001223|GO:0060414|GO:0048407|GO:0007568|GO:0030168|GO:0048565|GO:0005576|GO:0006898|GO:0009612|GO:0031012|GO:0001501|GO:0005178|GO:0018149|GO:0050777|GO:0007160|GO:0007229|GO:0042060|GO:0005788|GO:…	189876819	chr2	189876760	+	hs|2q32.2	NM_000090	collagen, type III, alpha 1	COL3A1	chr2:189876760-189876819	NM_000090	Hs.443625
A_23_P130343	-2.3277	-1.21891	2.3277	down	FALSE	Homo sapiens potassium channel tetramerization domain containing 1 (KCTD1), transcript variant 2, mRNA [NM_198991]	284252	GO:0003714|GO:0051260|GO:0005634|GO:0045892|GO:0006351|GO:0008134	24035570	chr18	24035511	-	hs|18q11.2	NM_198991	potassium channel tetramerization domain containing 1	KCTD1	chr18:24035570-24035511	NM_198991	Hs.526630
A_33_P3284212	2.02411	1.01728	2.02411	up	FALSE	Homo sapiens tumor protein D52-like 3 (TPD52L3), transcript variant 2, mRNA [NM_001001874]	89882		6331900	chr9	6331841	+	hs|9p24.1	NM_001001874	tumor protein D52-like 3	TPD52L3	chr9:6331841-6331900	NM_001001874	Hs.351815
A_23_P35256	-2.87596	-1.52404	2.87596	down	FALSE	polymerase (RNA) III (DNA directed) polypeptide C (62kD) [Source:HGNC Symbol;Acc:HGNC:30076] [ENST00000334163]			145594972	chr1	145594157	-	hs|1q21.1	XM_005272927			chr1:145594972-145594157	XM_005272927	Hs.591457
A_33_P3257518	-2.03765	-1.0269	2.03765	down	FALSE	Homo sapiens uncharacterized LOC400221 (FLJ22447), long non-coding RNA [NR_039985]	400221		62121292	chr14	62121233	+	hs|14q23.2	NR_039985	uncharacterized LOC400221	FLJ22447	chr14:62121233-62121292	NR_039985	Hs.344000
A_24_P212549	2.08904	1.06284	2.08904	up	FALSE	SLC25A24 pseudogene 1 [Source:HGNC Symbol;Acc:HGNC:48933] [ENST00000434803]			108876414	chr1	108876355	+	hs|1p13.3	XR_250827			chr1:108876355-108876414	XR_250827
A_23_P113777	13.5505	3.76028	13.5505	up	FALSE	Homo sapiens integrin, beta-like 1 (with EGF-like repeat domains) (ITGBL1), transcript variant 1, mRNA [NM_004791]	9358	GO:0005576|GO:0007155	102368038	chr13	102367979	+	hs|13q33.1	NM_004791	integrin, beta-like 1 (with EGF-like repeat domains)	ITGBL1	chr13:102367979-102368038	NM_004791	Hs.696554
A_33_P3352103	-2.04859	-1.03463	2.04859	down	FALSE	Homo sapiens lysophospholipase-like 1 (LYPLAL1), transcript variant 1, mRNA [NM_138794]	127018	GO:0008150|GO:0002084|GO:0005737|GO:0004622|GO:0042997|GO:0070062|GO:0005829	219386197	chr1	219386138	+	hs|1q41	NM_138794	lysophospholipase-like 1	LYPLAL1	chr1:219386138-219386197	NM_138794	Hs.657617
A_23_P131383	-2.50269	-1.32348	2.50269	down	FALSE	Homo sapiens Fanconi anemia, complementation group L (FANCL), transcript variant 2, mRNA [NM_018062]	55120	GO:0004842|GO:0006513|GO:0007276|GO:0016874|GO:0005635|GO:0006974|GO:0043240|GO:0005737|GO:0006281|GO:0042127|GO:0005654|GO:0008270|GO:0031625	58386536	chr2	58386477	-	hs|2p16.1	NM_018062	Fanconi anemia, complementation group L	FANCL	chr2:58386536-58386477	NM_018062	Hs.631890
A_32_P176550	2.84334	1.50758	2.84334	up	FALSE	Homo sapiens junction mediating and regulatory protein, p53 cofactor (JMY), mRNA [NM_152405]	133746	GO:0034314|GO:0005515|GO:0070060|GO:0043065|GO:0030054|GO:0005886|GO:0006357|GO:0003713|GO:0003779|GO:0005634|GO:0070358|GO:0051091|GO:0005737|GO:0006281|GO:0072332|GO:0005654|GO:0007050|GO:0005856|GO:0031252	78617868	chr5	78617809	+	hs|5q14.1	NM_152405	junction mediating and regulatory protein, p53 cofactor	JMY	chr5:78617809-78617868	NM_152405	Hs.482605
A_23_P200489	-4.61109	-2.20511	4.61109	down	FALSE	Homo sapiens transmembrane protein 63A (TMEM63A), mRNA [NM_014698]	9725	GO:0000166|GO:0016021|GO:0005765|GO:0070062|GO:0006811	226033746	chr1	226033687	-	hs|1q42.12	NM_014698	transmembrane protein 63A	TMEM63A	chr1:226033746-226033687	NM_014698	Hs.119387
A_23_P116280	2.0886	1.06253	2.0886	up	FALSE	Homo sapiens Wilms tumor 1 (WT1), transcript variant D, mRNA [NM_024426]	7490	GO:0008406|GO:0005515|GO:0017148|GO:0001657|GO:0001658|GO:0030308|GO:0003700|GO:0044212|GO:0007281|GO:0072075|GO:0007507|GO:0030539|GO:0072302|GO:0009888|GO:0035802|GO:2000195|GO:0060231|GO:0072207|GO:0000122|GO:0060923|GO:0072284|GO:0060539|GO:0070742|GO:0008270|GO:0005654|GO:0045893|GO:0045892|GO:0008380|GO:0072112|GO:0008285|GO:0030325|GO:0003723|GO:0005634|GO:0060421|GO:0032836|GO:0032835|GO:…	32410391	chr11	32410332	-	hs|11p13	NM_024426	Wilms tumor 1	WT1	chr11:32410391-32410332	NM_024426	Hs.591980
A_23_P115919	-2.72593	-1.44675	2.72593	down	FALSE	Homo sapiens phytanoyl-CoA 2-hydroxylase (PHYH), transcript variant 2, mRNA [NM_001037537]	5264	GO:0005515|GO:0048037|GO:0031418|GO:0005782|GO:0097089|GO:0009055|GO:0044281|GO:0046872|GO:0005739|GO:0001561|GO:0048244|GO:0006720|GO:0044255|GO:0005777	13320342	chr10	13320283	-	hs|10p13	NM_001037537	phytanoyl-CoA 2-hydroxylase	PHYH	chr10:13320342-13320283	NM_001037537	Hs.498732
A_24_P67585	2.62199	1.39066	2.62199	up	FALSE	Homo sapiens vestigial-like family member 3 (VGLL3), mRNA [NM_016206]	389136	GO:0006355|GO:0005634|GO:0006351	87017874	chr3	87017815	-	hs|3p12.1	NM_016206	vestigial-like family member 3	VGLL3	chr3:87017874-87017815	NM_016206	Hs.744116
A_23_P30050	-5.63055	-2.49328	5.63055	down	FALSE	Homo sapiens solute carrier family 30 (zinc transporter), member 9 (SLC30A9), mRNA [NM_006345]	10463	GO:0016922|GO:0030374|GO:0003700|GO:0045944|GO:0003682|GO:0008324|GO:0006829|GO:0005634|GO:0016021|GO:0006289|GO:0005856|GO:0006351	42088797	chr4	42088738	+	hs|4p13	NM_006345	solute carrier family 30 (zinc transporter), member 9	SLC30A9	chr4:42088738-42088797	NM_006345	Hs.479634
A_23_P337867	2.0066	1.00475	2.0066	up	FALSE	Homo sapiens taste receptor, type 2, member 41 (TAS2R41), mRNA [NM_176883]	259287	GO:0033038|GO:0007186|GO:0005886|GO:0016021|GO:0001580	143175603	chr7	143175544	+	hs|7q35	NM_176883	taste receptor, type 2, member 41	TAS2R41	chr7:143175544-143175603	NM_176883	Hs.650648
A_33_P3420680	2.00714	1.00514	2.00714	up	FALSE	Homo sapiens neurogenin 1 (NEUROG1), mRNA [NM_006161]	4762	GO:0003700|GO:0042472|GO:0006357|GO:0031536|GO:0070888|GO:0005634|GO:0003677|GO:0000989|GO:0006351|GO:0007399|GO:0051091|GO:0045165|GO:0045666|GO:0045944|GO:0003682|GO:0030182|GO:0046983|GO:0043204	134870122	chr5	134870063	-	hs|5q31.1	NM_006161	neurogenin 1	NEUROG1	chr5:134870122-134870063	NM_006161	Hs.248149
A_33_P3364821	2.97628	1.57351	2.97628	up	FALSE	Homo sapiens protein tyrosine phosphatase, receptor type, C (PTPRC), transcript variant 1, mRNA [NM_002838]	5788	GO:0050853|GO:0005515|GO:0050852|GO:0050857|GO:0005886|GO:0030890|GO:0048539|GO:0048864|GO:0035335|GO:0002378|GO:0051607|GO:0006470|GO:0001960|GO:0005001|GO:0002244|GO:0007411|GO:0042100|GO:0006933|GO:0045860|GO:0042102|GO:0051726|GO:0004725|GO:0070062|GO:0051209|GO:0019901|GO:2000648|GO:0016020|GO:0030217|GO:0005887|GO:0016311|GO:0001915|GO:0045121|GO:0006469|GO:2000473|GO:0005925|GO:0007166|GO:…	198704372	chr1	198704313	+	hs|1q32.1	NM_002838	protein tyrosine phosphatase, receptor type, C	PTPRC	chr1:198704313-198704372	NM_002838	Hs.654514
A_24_P134302	2.00895	1.00644	2.00895	up	FALSE	Homo sapiens epididymal peptidase inhibitor (EPPIN), mRNA [NM_020398]	57119	GO:0010951|GO:0005515|GO:0009986|GO:0004867|GO:0010466|GO:0005576|GO:0042742	44170354	chr20	44170295	-	hs|20q13.12	NM_020398	epididymal peptidase inhibitor	EPPIN	chr20:44170354-44170295	NM_020398	Hs.121084
A_23_P101671	2.04081	1.02914	2.04081	up	FALSE	Homo sapiens ataxia, cerebellar, Cayman type (ATCAY), mRNA [NM_033064]	85300	GO:0048311|GO:0005515|GO:0030424|GO:0043005|GO:0030054|GO:0031966|GO:0045202|GO:0006915|GO:0030425|GO:0031175|GO:0005739|GO:0032880|GO:0005737|GO:2000212|GO:0006810|GO:0019894	3928010	chr19	3927951	+	hs|19p13.3	NM_033064	ataxia, cerebellar, Cayman type	ATCAY	chr19:3927951-3928010	NM_033064	Hs.418055
A_23_P346953	2.00981	1.00706	2.00981	up	FALSE	Homo sapiens diacylglycerol kinase, beta 90kDa (DGKB), transcript variant 2, mRNA [NM_145695]	1607	GO:0035556|GO:0016310|GO:0005737|GO:0003951|GO:0005886|GO:0007596|GO:0005509|GO:0004143|GO:0030168|GO:0005524|GO:0007205	14216313	chr7	14216254	-	hs|7p21.2	NM_145695	diacylglycerol kinase, beta 90kDa	DGKB	chr7:14216313-14216254	NM_145695	Hs.567255
A_24_P278460	-4.32578	-2.11296	4.32578	down	FALSE	Homo sapiens fatty acyl CoA reductase 1 (FAR1), mRNA [NM_032228]	84188	GO:0005782|GO:0008611|GO:0044281|GO:0035336|GO:0080019|GO:0050062|GO:0016021|GO:0005778|GO:0044255|GO:0005777|GO:0010025|GO:0046474|GO:0055114	13753138	chr11	13753079	+	hs|11p15.2	NM_032228	fatty acyl CoA reductase 1	FAR1	chr11:13753079-13753138	NM_032228	Hs.501991
A_23_P171397	2.02896	1.02074	2.02896	up	FALSE	Homo sapiens RNA binding motif protein, Y-linked, family 1, member B (RBMY1B), mRNA [NM_001006121]	378948	GO:0008380|GO:0006397|GO:0005515|GO:0000166|GO:0003723|GO:0005634|GO:0007283|GO:0008584	23687516	chrY	23687457	+	hs|Yq11.223	NM_001006121	RNA binding motif protein, Y-linked, family 1, member B	RBMY1B	chrY:23687457-23687516	NM_001006121	Hs.725744
A_33_P3221059	2.1764	1.12194	2.1764	up	FALSE				151585770	chr1	151585711	-	hs|1q21.3				chr1:151585770-151585711
A_23_P19291	3.3825	1.75809	3.3825	up	FALSE	Homo sapiens tubulin, beta 2A class IIa (TUBB2A), mRNA [NM_001069]	7280	GO:0051258|GO:0005874|GO:0003924|GO:0005634|GO:0005525|GO:0055085|GO:0031982|GO:0006184|GO:0005737|GO:0006457|GO:0005200|GO:0051084|GO:0007017|GO:0044267|GO:0070062	3154094	chr6	3154035	-	hs|6p25.2	NM_001069	tubulin, beta 2A class IIa	TUBB2A	chr6:3154094-3154035	NM_001069	Hs.654543
A_33_P3233250	2.01456	1.01046	2.01456	up	FALSE	Homo sapiens S100 calcium binding protein A7-like 2 (S100A7L2), mRNA [NM_001045479]	645922	GO:0005509	153409617	chr1	153409558	-	hs|1q21.3	NM_001045479	S100 calcium binding protein A7-like 2	S100A7L2	chr1:153409617-153409558	NM_001045479	Hs.647713
A_23_P94230	3.01069	1.59009	3.01069	up	FALSE	Homo sapiens lymphocyte antigen 96 (LY96), transcript variant 1, mRNA [NM_015364]	23643	GO:0005515|GO:0034142|GO:0005886|GO:0007249|GO:0001875|GO:0005615|GO:0002756|GO:0006954|GO:0002755|GO:0031666|GO:0032496|GO:0032497|GO:0031663|GO:0034138|GO:0046696|GO:0038124|GO:0038123|GO:0034134|GO:0015026|GO:0002224|GO:0006968|GO:0045087|GO:0035666|GO:0010008|GO:0007166	74941270	chr8	74941211	+	hs|8q21.11	NM_015364	lymphocyte antigen 96	LY96	chr8:74941211-74941270	NM_015364	Hs.726603
A_23_P93658	4.90709	2.29487	4.90709	up	FALSE	Homo sapiens acid sensing (proton gated) ion channel 3 (ASIC3), transcript variant 3, mRNA [NM_020322]	9311	GO:0005261|GO:0005886|GO:0009408|GO:0005272|GO:0010447|GO:0050915|GO:0030165|GO:0055085|GO:0007165|GO:0005737|GO:0015280|GO:0034220|GO:0005887|GO:0042931|GO:0042930|GO:0050968|GO:0006810|GO:0050966|GO:0035725|GO:0050965|GO:0007600	150748987	chr7	150748928	+	hs|7q36.1	NM_020322	acid sensing (proton gated) ion channel 3	ASIC3	chr7:150748928-150748987	NM_020322	Hs.647113
A_33_P3422812	-3.57626	-1.83845	3.57626	down	FALSE	Homo sapiens chromosome 7 open reading frame 73 (C7orf73), mRNA [NM_001130929]	647087	GO:0005576	135361093	chr7	135361034	+	hs|7q33	NM_001130929	chromosome 7 open reading frame 73	C7orf73	chr7:135361034-135361093	NM_001130929	Hs.200022
A_33_P3346638	2.52197	1.33455	2.52197	up	FALSE				34242059	chr17	34242000	-	hs|17q12				chr17:34242059-34242000
A_23_P251412	2.02162	1.01551	2.02162	up	FALSE	Homo sapiens secretagogin, EF-hand calcium binding protein (SCGN), mRNA [NM_006998]	10590	GO:0008150|GO:0005737|GO:0005509|GO:0005576|GO:0030658	25701946	chr6	25701887	+	hs|6p22.2	NM_006998	secretagogin, EF-hand calcium binding protein	SCGN	chr6:25701887-25701946	NM_006998	Hs.116428
A_19_P00321202	-2.80777	-1.48943	2.80777	down	FALSE	Homo sapiens beta-gamma crystallin domain containing 3 (CRYBG3), mRNA [NM_153605]	131544	GO:0030246	97562105	chr3	97562046	+	hs|3q11.2	NM_153605	beta-gamma crystallin domain containing 3	CRYBG3	chr3:97562046-97562105	NM_153605	Hs.733378
A_23_P56347	2.02754	1.01973	2.02754	up	FALSE	Homo sapiens pregnancy specific beta-1-glycoprotein 3 (PSG3), mRNA [NM_021016]	5671	GO:0007565|GO:0006952|GO:0005576	43226189	chr19	43226130	-	hs|19q13.2	NM_021016	pregnancy specific beta-1-glycoprotein 3	PSG3	chr19:43226189-43226130	NM_021016	Hs.654413
A_23_P9255	-41.9621	-5.39101	41.9621	down	FALSE	Homo sapiens spleen tyrosine kinase (SYK), transcript variant 1, mRNA [NM_003177]	6850	GO:0046638|GO:0005515|GO:0045401|GO:0043313|GO:0050731|GO:0002554|GO:0042991|GO:0019815|GO:0046641|GO:0009887|GO:0002366|GO:0070372|GO:0038083|GO:0001945|GO:0042742|GO:0019901|GO:0045588|GO:0030593|GO:0032928|GO:0030168|GO:0031234|GO:0043306|GO:0043234|GO:0005178|GO:0007229|GO:0045087|GO:0038096|GO:0038095|GO:0050853|GO:0045425|GO:0005886|GO:0008283|GO:0045579|GO:0010543|GO:0048514|GO:0005634|GO:…	93658201	chr9	93658142	+	hs|9q22.2	NM_003177	spleen tyrosine kinase	SYK	chr9:93658142-93658201	NM_003177	Hs.371720
A_23_P120710	2.20556	1.14115	2.20556	up	FALSE	Homo sapiens tetratricopeptide repeat domain 3 (TTC3), transcript variant 1, mRNA [NM_003316]	7267	GO:0005773|GO:0005739|GO:0005515|GO:0006511|GO:0004842|GO:0045665|GO:0016874|GO:0010771|GO:0008270|GO:0005654|GO:0005634|GO:0070936	38574914	chr21	38574855	+	hs|21q22.13	NM_003316	tetratricopeptide repeat domain 3	TTC3	chr21:38574855-38574914	NM_003316	Hs.368214
A_23_P390700	7.62752	2.93121	7.62752	up	FALSE	Homo sapiens contactin 1 (CNTN1), transcript variant 1, mRNA [NM_001843]	1272	GO:0005886|GO:0021549|GO:0031225|GO:0010628|GO:0001948|GO:0007219|GO:0016020|GO:0007411|GO:0010765|GO:0010976|GO:0030246|GO:0007155|GO:0070062	41414215	chr12	41414156	+	hs|12q12	NM_001843	contactin 1	CNTN1	chr12:41414156-41414215	NM_001843	Hs.143434
A_24_P419132	-5.44217	-2.44418	5.44217	down	FALSE	Homo sapiens centromere protein I (CENPI), mRNA [NM_006733]	2491	GO:0034080|GO:0005515|GO:0005737|GO:0006334|GO:0000776|GO:0007548|GO:0005654|GO:0005634|GO:0000278|GO:0005829	100395708	chrX	100387440	+	hs|Xq22.1	NM_006733	centromere protein I	CENPI	chrX:100387440-100395708	NM_006733	Hs.348920
A_23_P161998	2.80558	1.4883	2.80558	up	FALSE	Homo sapiens hemopexin (HPX), mRNA [NM_000613]	3263	GO:0005515|GO:0015886|GO:0020027|GO:0015232|GO:0042511|GO:0072562|GO:0005576|GO:0005615|GO:0046872|GO:0006898|GO:0006879|GO:0060335|GO:0002925|GO:0002639|GO:0071682|GO:0016032|GO:0042168|GO:0070062	6453134	chr11	6452992	-	hs|11p15.4	NM_000613	hemopexin	HPX	chr11:6453134-6452992	NM_000613	Hs.426485
A_23_P110764	2.1589	1.11029	2.1589	up	FALSE	Homo sapiens myotilin (MYOT), transcript variant 1, mRNA [NM_006790]	9499	GO:0042383|GO:0005515|GO:0030018|GO:0006936|GO:0051393|GO:0003779|GO:0015629|GO:0008307	137223067	chr5	137223008	+	hs|5q31.2	NM_006790	myotilin	MYOT	chr5:137223008-137223067	NM_006790	Hs.84665
A_33_P3254412	2.35736	1.23717	2.35736	up	FALSE	Homo sapiens unc-51 like autophagy activating kinase 2 (ULK2), transcript variant 1, mRNA [NM_014683]	9706	GO:0005515|GO:0048675|GO:0005524|GO:0048671|GO:0005829|GO:0007165|GO:0034045|GO:0042594|GO:0046777|GO:0004674|GO:0010506|GO:0000045|GO:0030659|GO:0034273	19674203	chr17	19674144	-	hs|17p11.2	NM_014683	unc-51 like autophagy activating kinase 2	ULK2	chr17:19674203-19674144	NM_014683	Hs.168762
A_33_P3228647	2.06022	1.0428	2.06022	up	FALSE	Homo sapiens olfactory receptor, family 14, subfamily J, member 1 (OR14J1), mRNA [NM_030946]	442191	GO:0050911|GO:0004984|GO:0007186|GO:0005886|GO:0004930|GO:0016021	29275432	chr6	29275373	+	hs|6p22.1	NM_030946	olfactory receptor, family 14, subfamily J, member 1	OR14J1	chr6:29275373-29275432	NM_030946	Hs.632004
A_33_P3332126	-2.9142	-1.5431	2.9142	down	FALSE	selenocysteine lyase [Source:HGNC Symbol;Acc:HGNC:18161] [ENST00000409736]	51540	GO:0006520|GO:0030170|GO:0009000|GO:0016740|GO:0005829	238999928	chr2	238999869	+	hs|2q37.3	AK127520	selenocysteine lyase	SCLY	chr2:238999869-238999928		Hs.731909
A_23_P77918	2.02483	1.0178	2.02483	up	FALSE	Homo sapiens heparan sulfate (glucosamine) 3-O-sulfotransferase 3B1 (HS3ST3B1), transcript variant 1, mRNA [NM_006041]	9953	GO:0000139|GO:0005975|GO:0005887|GO:0033872|GO:0009405|GO:0044281|GO:0015012|GO:0008467|GO:0030203|GO:0015015|GO:0006024	14249301	chr17	14249242	+	hs|17p12	NM_006041	heparan sulfate (glucosamine) 3-O-sulfotransferase 3B1	HS3ST3B1	chr17:14249242-14249301	NM_006041	Hs.48384
A_23_P132175	2.1281	1.08956	2.1281	up	FALSE	Homo sapiens reticulon 4 receptor (RTN4R), mRNA [NM_023004]	65078	GO:0005515|GO:0048011|GO:0009986|GO:0005886|GO:0005783|GO:0050771|GO:0004872|GO:0031225|GO:0007409|GO:0050770|GO:0070062|GO:0030426	20229029	chr22	20228970	-	hs|22q11.21	NM_023004	reticulon 4 receptor	RTN4R	chr22:20229029-20228970	NM_023004	Hs.30868
A_33_P3248863	2.14519	1.10111	2.14519	up	FALSE	Homo sapiens KRAB-A domain containing 2 (KRBA2), mRNA [NM_213597]	124751	GO:0005622|GO:0006355|GO:0015074|GO:0003676	8272138	chr17	8272079	-	hs|17p13.1	NM_213597	KRAB-A domain containing 2	KRBA2	chr17:8272138-8272079	NM_213597	Hs.304604
A_32_P319200	2.12738	1.08907	2.12738	up	FALSE	Homo sapiens gamma-glutamyltransferase light chain 2 (GGTLC2), transcript variant 1, mRNA [NM_199127]	91227	GO:0019370|GO:0003840|GO:0006749|GO:0031362|GO:0070062	22989684	chr22	22989625	+	hs|22q11.22	NM_199127	gamma-glutamyltransferase light chain 2	GGTLC2	chr22:22989625-22989684	NM_199127	Hs.632765
A_19_P00318261	-2.54686	-1.34872	2.54686	down	FALSE	Homo sapiens small nucleolar RNA, H/ACA box 26 (SNORA26), small nucleolar RNA [NR_003016]	677810		53579526	chr4	53579467	+	hs|4q12	NR_003016	small nucleolar RNA, H/ACA box 26	SNORA26	chr4:53579467-53579526	NR_003016	Hs.635034
A_23_P317760	2.02159	1.01549	2.02159	up	FALSE	Homo sapiens family with sequence similarity 217, member A (FAM217A), mRNA [NM_173563]	222826		4068692	chr6	4068633	-	hs|6p25.2	NM_173563	family with sequence similarity 217, member A	FAM217A	chr6:4068692-4068633	NM_173563	Hs.657342
A_23_P26117	2.70022	1.43308	2.70022	up	FALSE	Homo sapiens mannosidase, alpha, class 2C, member 1 (MAN2C1), transcript variant 1, mRNA [NM_006715]	4123	GO:0030246|GO:0008270|GO:0004559|GO:0006013	75650581	chr15	75649224	-	hs|15q24.2	NM_006715	mannosidase, alpha, class 2C, member 1	MAN2C1	chr15:75650581-75649224	NM_006715	Hs.26232
A_23_P256956	-2.98018	-1.5754	2.98018	down	FALSE	Homo sapiens kinesin family member 20A (KIF20A), mRNA [NM_005733]	10112	GO:0008017|GO:0005515|GO:0005215|GO:0005871|GO:0005794|GO:0019901|GO:0000281|GO:0001578|GO:0005874|GO:0005819|GO:0030496|GO:0015031|GO:0003777|GO:0005524|GO:0000920|GO:0000910|GO:0008152|GO:0005654|GO:0016192|GO:0000278|GO:0016887|GO:0007018	137522804	chr5	137522081	+	hs|5q31.2	NM_005733	kinesin family member 20A	KIF20A	chr5:137522081-137522804	NM_005733	Hs.718626
A_33_P3250133	-7.22643	-2.85328	7.22643	down	FALSE	Homo sapiens V-set and immunoglobulin domain containing 10 (VSIG10), mRNA [NM_019086]	54621	GO:0016021	118503705	chr12	118503646	-	hs|12q24.23	NM_019086	V-set and immunoglobulin domain containing 10	VSIG10	chr12:118503705-118503646	NM_019086	Hs.187624
A_33_P3411384	2.14683	1.10221	2.14683	up	FALSE
A_23_P213014	-3.83261	-1.93833	3.83261	down	FALSE	Homo sapiens solute carrier family 2 (facilitated glucose transporter), member 9 (SLC2A9), transcript variant 2, mRNA [NM_001001290]	56606	GO:0016323|GO:0016324|GO:0015758|GO:0005886|GO:0005887|GO:0005351|GO:0016021|GO:0005635|GO:0046415|GO:0055085|GO:0005355|GO:0015992	9828161	chr4	9828102	-	hs|4p16.1	NM_001001290	solute carrier family 2 (facilitated glucose transporter), member 9	SLC2A9	chr4:9828161-9828102	NM_001001290	Hs.656895
A_23_P19663	18.3378	4.19675	18.3378	up	FALSE	Homo sapiens connective tissue growth factor (CTGF), mRNA [NM_001901]	1490	GO:0060401|GO:0005515|GO:0005801|GO:0010467|GO:0070278|GO:0006367|GO:0045597|GO:0046330|GO:0001558|GO:0005615|GO:0035988|GO:0030154|GO:0043231|GO:0001894|GO:0060548|GO:0070374|GO:0005938|GO:0032355|GO:0044255|GO:0005520|GO:0005794|GO:0034059|GO:0051385|GO:0032330|GO:0043280|GO:0070542|GO:0005178|GO:0001503|GO:0008544|GO:0032967|GO:0007229|GO:0001502|GO:0008543|GO:0051496|GO:0008083|GO:0048471|GO:…	132270189	chr6	132270130	-	hs|6q23.2	NM_001901	connective tissue growth factor	CTGF	chr6:132270189-132270130	NM_001901	Hs.410037
A_23_P47058	-2.76087	-1.46512	2.76087	down	FALSE	Homo sapiens CUB and zona pellucida-like domains 1 (CUZD1), transcript variant 1, mRNA [NM_022034]	50624	GO:0006931|GO:0007049|GO:0042589|GO:0008283|GO:0032023|GO:0016021|GO:0051301|GO:0030658	124591875	chr10	124591816	-	hs|10q26.13	NM_022034	CUB and zona pellucida-like domains 1	CUZD1	chr10:124591875-124591816	NM_022034	Hs.647182
A_23_P120504	2.39141	1.25786	2.39141	up	FALSE	Homo sapiens transmembrane protein 74B (TMEM74B), mRNA [NM_018354]	55321	GO:0016021	1161513	chr20	1161454	-	hs|20p13	NM_018354	transmembrane protein 74B	TMEM74B	chr20:1161513-1161454	NM_018354	Hs.516834
A_23_P103588	2.0052	1.00375	2.0052	up	FALSE	Homo sapiens 3-hydroxy-3-methylglutaryl-CoA synthase 2 (mitochondrial) (HMGCS2), transcript variant 1, mRNA [NM_005518]	3158	GO:0005739|GO:0006695|GO:0004421|GO:0046951|GO:0005759|GO:0046950|GO:0005743|GO:0044281|GO:0008299|GO:0044255	120295988	chr1	120295929	-	hs|1p12	NM_005518	3-hydroxy-3-methylglutaryl-CoA synthase 2 (mitochondrial)	HMGCS2	chr1:120295988-120295929	NM_005518	Hs.59889
A_33_P3289865	2.02214	1.01588	2.02214	up	FALSE	Homo sapiens phospholipase C-like 1 (PLCL1), mRNA [NM_006226]	5334	GO:0006629|GO:0005886|GO:0007214|GO:0050811|GO:0035556|GO:0004629|GO:0070679|GO:0005737|GO:0004435|GO:0032228|GO:0033135|GO:0004871|GO:1900122	199012902	chr2	199012843	+	hs|2q33.1	NM_006226	phospholipase C-like 1	PLCL1	chr2:199012843-199012902	NM_006226	Hs.153322
A_33_P3376821	2.29414	1.19795	2.29414	up	FALSE	Homo sapiens granzyme A (granzyme 1, cytotoxic T-lymphocyte-associated serine esterase 3) (GZMA), mRNA [NM_006144]	3001	GO:0001772|GO:0005515|GO:0043065|GO:0004252|GO:0051354|GO:0006915|GO:0005576|GO:0005634|GO:0042803|GO:0043392|GO:0006955|GO:0032078|GO:0051603|GO:0019835	54406057	chr5	54405998	+	hs|5q11.2	NM_006144	granzyme A (granzyme 1, cytotoxic T-lymphocyte-associated serine esterase 3)	GZMA	chr5:54405998-54406057	NM_006144	Hs.90708
A_23_P74299	-2.22817	-1.15586	2.22817	down	FALSE	Homo sapiens adenosine A1 receptor (ADORA1), transcript variant 1, mRNA [NM_000674]	134	GO:0006909|GO:0005515|GO:0001659|GO:0043268|GO:0060087|GO:0046888|GO:0048167|GO:0006612|GO:0045211|GO:0043025|GO:0030673|GO:0048786|GO:0046982|GO:0051967|GO:0045741|GO:0060079|GO:0014069|GO:0002674|GO:0031683|GO:0016042|GO:0001609|GO:0042734|GO:0005887|GO:0001883|GO:0035814|GO:0032229|GO:0055118|GO:0051930|GO:0050995|GO:0008285|GO:0005886|GO:0005783|GO:0014050|GO:0007267|GO:0045776|GO:0045777|GO:…	203135738	chr1	203135679	+	hs|1q32.1	NM_000674	adenosine A1 receptor	ADORA1	chr1:203135679-203135738	NM_000674	Hs.77867
A_23_P122532	-3.00148	-1.58567	3.00148	down	FALSE	Homo sapiens chromosome 6 open reading frame 47 (C6orf47), mRNA [NM_021184]	57827	GO:0005737	31626656	chr6	31626597	-	hs|6p21.33	NM_021184	chromosome 6 open reading frame 47	C6orf47	chr6:31626656-31626597	NM_021184	Hs.247323
A_23_P72096	2.525	1.33628	2.525	up	FALSE	Homo sapiens interleukin 1, alpha (IL1A), mRNA [NM_000575]	3552	GO:0005515|GO:0008285|GO:0008283|GO:0019221|GO:0046330|GO:0050715|GO:0005615|GO:0035234|GO:0005829|GO:0034605|GO:0006955|GO:0006954|GO:0045944|GO:2001240|GO:0001660|GO:0070374|GO:0043123|GO:0005149|GO:0005507|GO:0006915|GO:0005576|GO:0002248|GO:0045840|GO:0005125|GO:0010575|GO:0045766|GO:0097192|GO:0045086|GO:0046688	113532421	chr2	113532362	-	hs|2q13	NM_000575	interleukin 1, alpha	IL1A	chr2:113532421-113532362	NM_000575	Hs.1722
A_33_P3381265	-2.21739	-1.14886	2.21739	down	FALSE	Homo sapiens cytochrome b5 reductase 2 (CYB5R2), transcript variant 1, mRNA [NM_001302826]	51700	GO:0005739|GO:0016020|GO:0004128|GO:0016126|GO:0005634|GO:0055114	7687770	chr11	7687711	-	hs|11p15.4	NM_001302826	cytochrome b5 reductase 2	CYB5R2	chr11:7687770-7687711	NM_001302826	Hs.414362
A_23_P162945	2.41172	1.27006	2.41172	up	FALSE	Homo sapiens signal recognition particle 54kDa (SRP54), transcript variant 1, mRNA [NM_003136]	6729	GO:0005786|GO:0010467|GO:0006617|GO:0006616|GO:0042493|GO:0030942|GO:0006614|GO:0008312|GO:0003924|GO:0005730|GO:0005634|GO:0005525|GO:0045047|GO:0006412|GO:0005829|GO:0005737|GO:0016607|GO:0008144|GO:0043021|GO:0019003|GO:0044267	35492282	chr14	35492223	+	hs|14q13.2	NM_003136	signal recognition particle 54kDa	SRP54	chr14:35492223-35492282	NM_003136	Hs.167535
A_19_P00331234	2.01192	1.00858	2.01192	up	FALSE				147355845	chr5	147355786	+	hs|5q32				chr5:147355786-147355845
A_23_P156907	-2.07128	-1.05052	2.07128	down	FALSE	Homo sapiens sine oculis binding protein homolog (Drosophila) (SOBP), mRNA [NM_018013]	55084	GO:0042472|GO:0032184|GO:0007605|GO:0007626|GO:0046872	107980492	chr6	107980433	+	hs|6q21	NM_018013	sine oculis binding protein homolog (Drosophila)	SOBP	chr6:107980433-107980492	NM_018013	Hs.445244
A_23_P106127	-2.27056	-1.18305	2.27056	down	FALSE	Homo sapiens KIAA0586 (KIAA0586), transcript variant 5, mRNA [NM_014749]	9786	GO:0042384|GO:0005813|GO:0005737|GO:0070201|GO:0060271|GO:0036064|GO:0007224	59014757	chr14	59014698	+	hs|14q23.1	NM_014749	KIAA0586	KIAA0586	chr14:59014698-59014757	NM_014749	Hs.232532
A_23_P7827	33.645	5.07232	33.645	up	FALSE	Homo sapiens family with sequence similarity 26, member F (FAM26F), transcript variant 1, mRNA [NM_001010919]	441168	GO:0034220|GO:0005261|GO:0005887|GO:0006812	116784754	chr6	116784695	+	hs|6q22.1	NM_001010919	family with sequence similarity 26, member F	FAM26F	chr6:116784695-116784754	NM_001010919	Hs.381220
A_23_P20532	2.76843	1.46907	2.76843	up	FALSE	contactin associated protein-like 3B [Source:HGNC Symbol;Acc:HGNC:32035] [ENST00000276974]			43821331	chr9	43821272	+	hs|9p11.2	AK024257			chr9:43821272-43821331		Hs.604441
A_19_P00316774	2.18935	1.13051	2.18935	up	FALSE				43099266	chr5	43099207	-	hs|5p12				chr5:043099266-043099207
A_23_P359854	-4.80584	-2.26479	4.80584	down	FALSE	Homo sapiens BEN domain containing 3 (BEND3), mRNA [NM_001080450]	57673		107386517	chr6	107386458	-	hs|6q21	NM_001080450	BEN domain containing 3	BEND3	chr6:107386517-107386458	NM_001080450	Hs.418045
A_33_P3792370	2.01941	1.01393	2.01941	up	FALSE	Homo sapiens long intergenic non-protein coding RNA 620 (LINC00620), long non-coding RNA [NR_027103]	285375		13787889	chr3	13787830	+	hs|3p25.1	NR_027103	long intergenic non-protein coding RNA 620	LINC00620	chr3:13787830-13787889	NR_027103	Hs.319969
A_19_P00322780	2.02072	1.01487	2.02072	up	FALSE	Homo sapiens prostate cancer associated transcript 29 (non-protein coding) (PCAT29), transcript variant 2, long non-coding RNA [NR_126438]	104472713		69964246	chr15	69964187	+	hs|15q23	NR_126438	prostate cancer associated transcript 29 (non-protein coding)	PCAT29	chr15:69964187-69964246	NR_126438
A_19_P00318958	2.021	1.01507	2.021	up	FALSE				16975017	chr4	16974958	-	hs|4p15.32				chr4:16975017-16974958
A_23_P123704	2.05971	1.04244	2.05971	up	FALSE	Homo sapiens long intergenic non-protein coding RNA 474 (LINC00474), long non-coding RNA [NR_024032]	58483	GO:0008150|GO:0003674|GO:0005575	118650653	chr9	118650594	-	hs|9q33.1	NR_024032	long intergenic non-protein coding RNA 474	LINC00474	chr9:118650653-118650594	NR_024032	Hs.23367
A_23_P112113	-5.26163	-2.39551	5.26163	down	FALSE	Homo sapiens KIAA0196 (KIAA0196), mRNA [NM_014846]	9897	GO:0005515|GO:0005783|GO:0016197|GO:0071203|GO:0005769|GO:0005829	126036867	chr8	126036808	-	hs|8q24.13	NM_014846	KIAA0196	KIAA0196	chr8:126036867-126036808	NM_014846	Hs.270043
A_32_P57057	2.1581	1.10976	2.1581	up	FALSE	Homo sapiens ubiquitin specific peptidase 15 (USP15), transcript variant 2, mRNA [NM_006313]	9958	GO:0005515|GO:0016579|GO:0035616|GO:0004843|GO:0046332|GO:0005634|GO:0030509|GO:0005160|GO:0042802|GO:0004197|GO:0005737|GO:0061136|GO:0035520|GO:0043161|GO:0007179|GO:0060389|GO:0030512	62688084	chr12	62688025	+	hs|12q14.1	NM_006313	ubiquitin specific peptidase 15	USP15	chr12:62688025-62688084	NM_006313	Hs.434951
A_24_P24685	-2.00548	-1.00395	2.00548	down	FALSE	high mobility group box 3 pseudogene 22 [Source:HGNC Symbol;Acc:HGNC:39314] [ENST00000451823]			179121337	chr5	179121278	+	hs|5q35.3				chr5:179121278-179121337
A_33_P3215198	2.02289	1.01642	2.02289	up	FALSE	Homo sapiens cytidine monophosphate (UMP-CMP) kinase 2, mitochondrial (CMPK2), transcript variant 2, mRNA [NM_001256477]	129607	GO:0004127|GO:0004550|GO:0006233|GO:0009142|GO:0006227|GO:0005524|GO:0006235|GO:0004798|GO:0005829|GO:0005739|GO:0006165|GO:0071222|GO:0033862|GO:0005654	6990903	chr2	6990844	-	hs|2p25.2	NM_001256477	cytidine monophosphate (UMP-CMP) kinase 2, mitochondrial	CMPK2	chr2:6990903-6990844	NM_001256477	Hs.7155
A_33_P3384452	-4.16528	-2.05841	4.16528	down	FALSE	Homo sapiens transcription factor Dp-1 (TFDP1), transcript variant 1, mRNA [NM_007111]	7027	GO:0005515|GO:0010467|GO:0005667|GO:0003700|GO:0006367|GO:0006357|GO:0008283|GO:0019904|GO:0003713|GO:0043276|GO:0006915|GO:0003677|GO:0097193|GO:0006351|GO:0000082|GO:1900740|GO:0008544|GO:0007219|GO:0045944|GO:0005654|GO:0007179|GO:0000278|GO:2000278|GO:0008134	114295373	chr13	114295314	+	hs|13q34	NM_007111	transcription factor Dp-1	TFDP1	chr13:114295314-114295373	NM_007111	Hs.79353
A_19_P00325416	3.63491	1.86192	3.63491	up	FALSE				106622381	chr3	106622322	+	hs|3q13.12				chr3:106622322-106622381
A_19_P00811509	2.02605	1.01867	2.02605	up	FALSE				27865539	chr10	27865480	-	hs|10p12.1				chr10:027865539-027865480
A_23_P422667	2.02612	1.01872	2.02612	up	FALSE	Homo sapiens tripartite motif containing 17 (TRIM17), transcript variant 1, mRNA [NM_016102]	51127	GO:0005622|GO:0005515|GO:0004842|GO:0016874|GO:0008270|GO:0005575|GO:0051865	228596917	chr1	228596438	-	hs|1q42.13	NM_016102	tripartite motif containing 17	TRIM17	chr1:228596917-228596438	NM_016102	Hs.121748
A_33_P3252394	3.80885	1.92936	3.80885	up	FALSE	Homo sapiens growth arrest and DNA-damage-inducible, gamma (GADD45G), mRNA [NM_006705]	10912	GO:0005515|GO:0043065|GO:0006950|GO:0046330|GO:0006915|GO:0005634|GO:0007275|GO:0030154|GO:0000186|GO:0005737|GO:0000185|GO:1900745|GO:0051726|GO:0006469	92221459	chr9	92221400	+	hs|9q22.2	NM_006705	growth arrest and DNA-damage-inducible, gamma	GADD45G	chr9:92221400-92221459	NM_006705	Hs.9701
A_23_P133694	-2.82591	-1.49871	2.82591	down	FALSE	Homo sapiens solute carrier family 29 (equilibrative nucleoside transporter), member 1 (SLC29A1), transcript variant 1, mRNA [NM_001078177]	2030	GO:0015862|GO:0005886|GO:0005337|GO:0060079|GO:0071456|GO:0030431|GO:0055085|GO:0016323|GO:0006139|GO:0016324|GO:0007595|GO:0016020|GO:0005887|GO:0015858|GO:0071333	44201834	chr6	44201775	+	hs|6p21.1	NM_001078177	solute carrier family 29 (equilibrative nucleoside transporter), member 1	SLC29A1	chr6:44201775-44201834	NM_001078177	Hs.25450
A_23_P2423	-2.7706	-1.4702	2.7706	down	FALSE	Homo sapiens mago-nashi homolog B (Drosophila) (MAGOHB), transcript variant 1, mRNA [NM_018048]	55110	GO:0008380|GO:0006397|GO:0051028|GO:0071013|GO:0035145	10758734	chr12	10758675	-	hs|12p13.2	NM_018048	mago-nashi homolog B (Drosophila)	MAGOHB	chr12:10758734-10758675	NM_018048	Hs.104650
A_23_P253524	-3.95547	-1.98385	3.95547	down	FALSE	Homo sapiens centromere protein E, 312kDa (CENPE), transcript variant 1, mRNA [NM_001813]	1062	GO:0005515|GO:0008017|GO:0005634|GO:0007079|GO:0005829|GO:0019886|GO:0051315|GO:0005737|GO:0051382|GO:0007059|GO:0045860|GO:0015630|GO:0016887|GO:0007018|GO:0005871|GO:0005694|GO:0005874|GO:0030496|GO:0007275|GO:0003777|GO:0005524|GO:0000940|GO:0016020|GO:0007596|GO:0008152|GO:0000776|GO:0043515|GO:0000779|GO:0030071|GO:0000778|GO:0007080|GO:0000278|GO:0000775|GO:0051301	104027398	chr4	104027339	-	hs|4q24	NM_001813	centromere protein E, 312kDa	CENPE	chr4:104027398-104027339	NM_001813	Hs.75573
A_19_P00331726	-2.16543	-1.11466	2.16543	down	FALSE				53579018	chr4	53578959	-	hs|4q12				chr4:053579018-053578959
A_33_P3294764	2.02331	1.01672	2.02331	up	FALSE	Homo sapiens CYP1B1 antisense RNA 1 (CYP1B1-AS1), long non-coding RNA [NR_027252]	285154		38408117	chr2	38408058	+	hs|2p22.2	NR_027252	CYP1B1 antisense RNA 1	CYP1B1-AS1	chr2:38408058-38408117	NR_027252	Hs.353894
A_23_P141624	7.16057	2.84007	7.16057	up	FALSE	Homo sapiens keratin associated protein 1-1 (KRTAP1-1), mRNA [NM_030967]	81851	GO:0008150|GO:0045095	39196937	chr17	39196878	-	hs|17q21.2	NM_030967	keratin associated protein 1-1	KRTAP1-1	chr17:39196937-39196878	NM_030967	Hs.247934
A_33_P3257678	-8.6837	-3.11831	8.6837	down	FALSE	Homo sapiens histone cluster 2, H3a (HIST2H3A), mRNA [NM_001005464]	333932	GO:0005515|GO:0010467|GO:0046982|GO:0005576|GO:0005634|GO:0003677|GO:0032776|GO:0000183|GO:0007596|GO:0045814|GO:0040029|GO:0005654|GO:0000786|GO:0070062	149824685	chr1	149824626	+	hs|1q21.2	NM_001005464	histone cluster 2, H3a	HIST2H3A	chr1:149824626-149824685	NM_001005464	Hs.706618
A_23_P52311	2.53123	1.33984	2.53123	up	FALSE	Homo sapiens TAF5 RNA polymerase II, TATA box binding protein (TBP)-associated factor, 100kDa (TAF5), mRNA [NM_006951]	6877	GO:0005515|GO:0006352|GO:0010467|GO:0006355|GO:0006368|GO:0003700|GO:0005669|GO:0006367|GO:0044212|GO:0016573|GO:0006366|GO:0005730|GO:0005634|GO:0015629|GO:0043231|GO:0033276|GO:0046983|GO:0016032|GO:0005654|GO:0004402|GO:0016568	105147429	chr10	105147370	+	hs|10q24.33	NM_006951	TAF5 RNA polymerase II, TATA box binding protein (TBP)-associated factor, 100kDa	TAF5	chr10:105147370-105147429	NM_006951	Hs.96103
A_23_P123096	4.97965	2.31604	4.97965	up	FALSE	Homo sapiens guanine nucleotide binding protein (G protein), gamma transducing activity polypeptide 1 (GNGT1), mRNA [NM_021955]	2792	GO:0005886|GO:0007603|GO:0005834|GO:0003924|GO:0071456|GO:0007268|GO:0022400|GO:0001917|GO:0007165|GO:0008104|GO:0008152|GO:0010659|GO:0004871|GO:0042462|GO:0016056	93540155	chr7	93536149	+	hs|7q21.3	NM_021955	guanine nucleotide binding protein (G protein), gamma transducing activity polypeptide 1	GNGT1	chr7:93536149-93540155	NM_021955	Hs.732212
A_33_P3325723	-2.65551	-1.40899	2.65551	down	FALSE	Homo sapiens chimerin 1 (CHN1), transcript variant 1, mRNA [NM_001822]	1123	GO:0051056|GO:0048013|GO:0007264|GO:0009967|GO:0046872|GO:0005829|GO:0043547|GO:0008045|GO:0032314|GO:0046875|GO:0005070|GO:0050770|GO:0005096	175664776	chr2	175664717	-	hs|2q31.1	NM_001822	chimerin 1	CHN1	chr2:175664776-175664717	NM_001822	Hs.380138
A_23_P154235	-5.49156	-2.45722	5.49156	down	FALSE	Homo sapiens N-myc (and STAT) interactor (NMI), mRNA [NM_004688]	9111	GO:0005515|GO:0003712|GO:0005737|GO:0006954|GO:0006366|GO:0005654|GO:0007259	152127069	chr2	152127010	-	hs|2q23.3	NM_004688	N-myc (and STAT) interactor	NMI	chr2:152127069-152127010	NM_004688	Hs.54483
A_24_P110284	2.00111	1.0008	2.00111	up	FALSE	Homo sapiens MAP/microtubule affinity-regulating kinase 1 pseudogene (FLJ25758), non-coding RNA [NR_024372]	497049		7005858	chr19	7005799	-	hs|19p13.2	NR_024372	MAP/microtubule affinity-regulating kinase 1 pseudogene	FLJ25758	chr19:7005858-7005799	NR_024372	Hs.367930
A_33_P3379681	2.02477	1.01776	2.02477	up	FALSE	LNCipedia lincRNA (lnc-CLEC14A-1), lincRNA [lnc-CLEC14A-1:2]			38508276	chr14	38508217	-	hs|14q21.1		lnc-CLEC14A-1:2	lnc-CLEC14A-1	chr14:38508276-38508217
A_33_P3323435	2.20688	1.14201	2.20688	up	FALSE	Homo sapiens mitogen-activated protein kinase kinase kinase 9 (MAP3K9), transcript variant 1, mRNA [NM_033141]	4293	GO:0005515|GO:0006355|GO:0043065|GO:0006915|GO:0018108|GO:0007256|GO:0005575|GO:0007257|GO:0005524|GO:0042803|GO:0006351|GO:0004706|GO:0046777|GO:0004674|GO:0006468|GO:0004713|GO:0004708	71195186	chr14	71195127	-	hs|14q24.2	NM_033141	mitogen-activated protein kinase kinase kinase 9	MAP3K9	chr14:71195186-71195127	NM_033141	Hs.593542
A_24_P164664	2.00572	1.00412	2.00572	up	FALSE	Homo sapiens lectin, galactoside-binding, soluble, 16 (LGALS16), mRNA [NM_001190441]	148003	GO:0006915|GO:0070234|GO:0005575|GO:0030395	40151056	chr19	40149273	+	hs|19q13.2	NM_001190441	lectin, galactoside-binding, soluble, 16	LGALS16	chr19:40149273-40151056	NM_001190441	Hs.667238
A_23_P408353	3.4095	1.76956	3.4095	up	FALSE	Homo sapiens major histocompatibility complex, class I, A (HLA-A), transcript variant 1 (A*03:01:0:01 allele), mRNA [NM_002116]	3105	GO:0005515|GO:0002474|GO:0005886|GO:0005783|GO:0019221|GO:0042608|GO:0006955|GO:0060337|GO:0042605|GO:0030670|GO:0071556|GO:0016032|GO:0070062|GO:0060333|GO:0042270|GO:0032729|GO:0012507|GO:0030881|GO:0002480|GO:0005794|GO:0002486|GO:0009986|GO:2000568|GO:0042612|GO:0005797|GO:0042590|GO:0005102|GO:0070971|GO:0050690|GO:0000139|GO:0016020|GO:0005887|GO:0001916|GO:0031901|GO:0050776|GO:0002479|GO:…	29913024	chr6	29912381	+	hs|6p22.1	NM_002116	major histocompatibility complex, class I, A	HLA-A	chr6:29912381-29913024	NM_002116	Hs.181244
A_33_P3323718	-8.88264	-3.15099	8.88264	down	FALSE	Homo sapiens uveal autoantigen with coiled-coil domains and ankyrin repeats (UACA), transcript variant 2, mRNA [NM_001008224]	55075	GO:0005515|GO:0048471|GO:0042347|GO:0008630|GO:0008631|GO:0005576|GO:0005634|GO:0005635|GO:0043280|GO:0005739|GO:0003674|GO:0008150|GO:0005737|GO:0043293|GO:0016020|GO:0050728|GO:0042307|GO:0005654|GO:0005856|GO:0009411|GO:0070062	70947058	chr15	70946999	-	hs|15q23	NM_001008224	uveal autoantigen with coiled-coil domains and ankyrin repeats	UACA	chr15:70947058-70946999	NM_001008224	Hs.108049
A_23_P216610	-2.3394	-1.22614	2.3394	down	FALSE	Homo sapiens sushi domain containing 1 (SUSD1), transcript variant 2, mRNA [NM_022486]	64420	GO:0005509|GO:0016021	114803217	chr9	114803158	-	hs|9q31.3	NM_022486	sushi domain containing 1	SUSD1	chr9:114803217-114803158	NM_022486	Hs.494827
A_23_P113553	2.01095	1.00787	2.01095	up	FALSE	Homo sapiens melanoma antigen family A, 11 (MAGEA11), transcript variant 2, mRNA [NM_001011544]	4110	GO:0005515|GO:0005737|GO:0005654|GO:0005634	148798149	chrX	148798090	+	hs|Xq28	NM_001011544	melanoma antigen family A, 11	MAGEA11	chrX:148798090-148798149	NM_001011544	Hs.670252
A_23_P106016	2.04262	1.03042	2.04262	up	FALSE	Homo sapiens protein kinase D1 (PRKD1), mRNA [NM_002742]	5587	GO:0005515|GO:0005802|GO:0010837|GO:0038033|GO:0042802|GO:0046777|GO:0018105|GO:0007030|GO:0060548|GO:0043123|GO:0005938|GO:0010595|GO:0043536|GO:0007229|GO:0005887|GO:0045087|GO:0010976|GO:0004697|GO:0035924|GO:2001044|GO:0005886|GO:0008283|GO:0005634|GO:0044281|GO:0046872|GO:0005829|GO:0035556|GO:0005737|GO:0033138|GO:0006954|GO:0051092|GO:0005911|GO:0045944|GO:0045806|GO:0006665|GO:0048010|GO:…	30046087	chr14	30046028	-	hs|14q12	NM_002742	protein kinase D1	PRKD1	chr14:30046087-30046028	NM_002742	Hs.508999
A_33_P3384871	-3.17922	-1.66867	3.17922	down	FALSE	Homo sapiens F-box protein 5 (FBXO5), transcript variant 2, mRNA [NM_001142522]	26271	GO:0005515|GO:0019901|GO:0060565|GO:0051437|GO:0005819|GO:0005634|GO:0051436|GO:0001556|GO:0031145|GO:0051439|GO:0046872|GO:0005829|GO:0016050|GO:0007057|GO:0007346|GO:0046785|GO:0000082|GO:0005737|GO:0000083|GO:0005654|GO:0000278|GO:0045835|GO:0007091|GO:0051301	153291957	chr6	153291898	-	hs|6q25.2	NM_001142522	F-box protein 5	FBXO5	chr6:153291957-153291898	NM_001142522	Hs.520506
A_23_P208880	-2.63868	-1.39982	2.63868	down	FALSE	Homo sapiens ubiquitin-like with PHD and ring finger domains 1 (UHRF1), transcript variant 2, mRNA [NM_013282]	29128	GO:2000373|GO:0005515|GO:0000987|GO:0000792|GO:0010467|GO:0004842|GO:0000790|GO:0008327|GO:0003700|GO:0000791|GO:0008283|GO:0005657|GO:0016874|GO:0005634|GO:0035064|GO:0016363|GO:0042802|GO:0042393|GO:0010216|GO:0042787|GO:0045944|GO:0016574|GO:0000122|GO:0031493|GO:0006351|GO:0051865|GO:0032776|GO:0032270|GO:0007049|GO:0006281|GO:0040029|GO:0008270|GO:0010390	4962124	chr19	4962065	+	hs|19p13.3	NM_013282	ubiquitin-like with PHD and ring finger domains 1	UHRF1	chr19:4962065-4962124	NM_013282	Hs.108106
A_33_P3283718	2.01784	1.01281	2.01784	up	FALSE	Homo sapiens cDNA FLJ43202 fis, clone FEBRA2008360. [AK125192]			17169440	chr5	17169381	-	hs|5p15.1	AK125192	lnc-MYO10-1:1	lnc-MYO10-1	chr5:17169440-17169381		Hs.646924
A_23_P120472	2.43213	1.28222	2.43213	up	FALSE	Homo sapiens transcription factor AP-2 gamma (activating enhancer binding protein 2 gamma) (TFAP2C), mRNA [NM_003222]	7022	GO:0005515|GO:0003700|GO:0021987|GO:0006366|GO:0060750|GO:0007267|GO:0045682|GO:0005634|GO:0003334|GO:0060598|GO:0042127|GO:0045944|GO:0046983|GO:0001942|GO:0030718|GO:0035019|GO:0000977|GO:0006357|GO:0021877|GO:0001047|GO:0000122|GO:0001829|GO:0003677|GO:0001078|GO:0001077|GO:0048733|GO:0040029|GO:0000980|GO:0008584	55213705	chr20	55213646	+	hs|20q13.31	NM_003222	transcription factor AP-2 gamma (activating enhancer binding protein 2 gamma)	TFAP2C	chr20:55213646-55213705	NM_003222	Hs.473152
A_33_P3285024	-2.34851	-1.23175	2.34851	down	FALSE	Homo sapiens transmembrane protein 203 (TMEM203), mRNA [NM_053045]	94107	GO:0016021	140099598	chr9	140099539	-	hs|9q34.3	NM_053045	transmembrane protein 203	TMEM203	chr9:140099598-140099539	NM_053045	Hs.231029
A_23_P143512	2.02135	1.01532	2.02135	up	FALSE	Homo sapiens heat shock transcription factor 2 binding protein (HSF2BP), mRNA [NM_007031]	11077	GO:0006366|GO:0007283|GO:0005829	45050290	chr21	45050231	-	hs|21q22.3	NM_007031	heat shock transcription factor 2 binding protein	HSF2BP	chr21:45050290-45050231	NM_007031	Hs.406157
A_23_P27571	-5.25451	-2.39356	5.25451	down	FALSE	Homo sapiens mucolipin 1 (MCOLN1), mRNA [NM_020533]	57192	GO:0051209|GO:0005261|GO:0005886|GO:0005765|GO:0055085|GO:0006879|GO:0043235|GO:0033572|GO:0005737|GO:0034220|GO:0072345|GO:0005887|GO:0031902|GO:0070588|GO:0016021|GO:0006812|GO:0010008	7593823	chr19	7593764	+	hs|19p13.2	NM_020533	mucolipin 1	MCOLN1	chr19:7593764-7593823	NM_020533	Hs.631858
A_19_P00320396	-4.80386	-2.2642	4.80386	down	FALSE	Homo sapiens HLA complex group 18 (non-protein coding) (HCG18), transcript variant 1, long non-coding RNA [NR_024052]	414777		30262563	chr6	30262504	-	hs|6p22.1	NR_024052	HLA complex group 18 (non-protein coding)	HCG18	chr6:30262563-30262504	NR_024052	Hs.485041
A_23_P374082	-2.114	-1.07997	2.114	down	FALSE	Homo sapiens ADAM metallopeptidase domain 19 (ADAM19), mRNA [NM_033274]	8728	GO:0007507|GO:0017124|GO:0008270|GO:0016021|GO:0006509|GO:0004222	156904534	chr5	156904475	-	hs|5q33.3	NM_033274	ADAM metallopeptidase domain 19	ADAM19	chr5:156904534-156904475	NM_033274	Hs.483944
A_23_P52761	-2.7339	-1.45096	2.7339	down	FALSE	Homo sapiens matrix metallopeptidase 7 (matrilysin, uterine) (MMP7), mRNA [NM_002423]	4316	GO:0002780|GO:0050830|GO:0042493|GO:0005578|GO:0005576|GO:0005615|GO:0050829|GO:0022617|GO:0030198|GO:0042127|GO:0030574|GO:0006508|GO:0008270|GO:0004222|GO:0002779|GO:0070062	102394088	chr11	102394029	-	hs|11q22.2	NM_002423	matrix metallopeptidase 7 (matrilysin, uterine)	MMP7	chr11:102394088-102394029	NM_002423	Hs.2256
A_23_P114934	2.01135	1.00816	2.01135	up	FALSE	Homo sapiens maelstrom spermatogenic transposon silencer (MAEL), transcript variant 1, mRNA [NM_032858]	84944	GO:0010467|GO:0048471|GO:0005634|GO:0007283|GO:0031047|GO:0030154|GO:0005737|GO:0034587|GO:0000785|GO:0043046|GO:0001741|GO:0046620|GO:0043066|GO:0008630|GO:0007275|GO:0000122|GO:0003677|GO:0009566|GO:0007129|GO:0000902|GO:0033391|GO:0030849|GO:0043186|GO:0071547|GO:0007140	166991132	chr1	166991073	+	hs|1q24.1	NM_032858	maelstrom spermatogenic transposon silencer	MAEL	chr1:166991073-166991132	NM_032858	Hs.651245
A_23_P100602	-2.5263	-1.33702	2.5263	down	FALSE	Homo sapiens tubulin folding cofactor D (TBCD), mRNA [NM_005993]	6904	GO:0005515|GO:0031115|GO:0005874|GO:0034333|GO:0051087|GO:0048487|GO:0010812|GO:0055085|GO:0016328|GO:0043547|GO:0005737|GO:0070830|GO:0005912|GO:0006457|GO:0051084|GO:0005923|GO:0007023|GO:0044267|GO:0005096	80895222	chr17	80895163	+	hs|17q25.3	NM_005993	tubulin folding cofactor D	TBCD	chr17:80895163-80895222	NM_005993	Hs.464391
A_23_P377339	-2.28034	-1.18925	2.28034	down	FALSE	Homo sapiens chromosome 4 open reading frame 36 (C4orf36), mRNA [NM_144645]	132989		87809412	chr4	87809353	-	hs|4q21.3	NM_144645	chromosome 4 open reading frame 36	C4orf36	chr4:87809412-87809353	NM_144645	Hs.339646
A_24_P85511	-2.56246	-1.35753	2.56246	down	FALSE	Homo sapiens ankyrin repeat domain 26 (ANKRD26), transcript variant 2, mRNA [NM_001256053]	22852	GO:0046621|GO:0060259|GO:0005813|GO:0040015|GO:0045599|GO:0046627|GO:0005884|GO:0070373|GO:0042593|GO:0019217	27294208	chr10	27294149	-	hs|10p12.1	NM_001256053	ankyrin repeat domain 26	ANKRD26	chr10:27294208-27294149	NM_001256053	Hs.361041
A_19_P00812874	4.64509	2.21571	4.64509	up	FALSE	ribosomal protein S6 kinase, 90kDa, polypeptide 5 [Source:HGNC Symbol;Acc:HGNC:10434] [ENST00000614987]	9252	GO:0005515|GO:0034142|GO:0005634|GO:0001818|GO:0051403|GO:0035066|GO:0035556|GO:0002756|GO:0005737|GO:0051092|GO:0006954|GO:0007173|GO:0007411|GO:0045944|GO:0002755|GO:0034138|GO:0070498|GO:0048011|GO:0006355|GO:0038124|GO:0000287|GO:0038123|GO:0034134|GO:0016572|GO:0002224|GO:0005524|GO:0043990|GO:0032793|GO:0033129|GO:0004672|GO:0004674|GO:0045087|GO:0043987|GO:0043988|GO:0035666|GO:0034166|GO:…	91323675	chr14	91323616	-	hs|14q32.11		ribosomal protein S6 kinase, 90kDa, polypeptide 5	RPS6KA5	chr14:91323675-91323616
A_23_P63158	2.02637	1.0189	2.02637	up	FALSE	Homo sapiens spectrin, alpha, erythrocytic 1 (SPTA1), mRNA [NM_003126]	6708	GO:0030097|GO:0005515|GO:0007009|GO:0008091|GO:0046982|GO:0008360|GO:0005509|GO:0031235|GO:0032437|GO:0014731|GO:0015629|GO:0051693|GO:0032092|GO:0005829|GO:0051015|GO:0006779|GO:0007411|GO:0042102|GO:0005200|GO:0007015|GO:0002260	158580696	chr1	158580637	-	hs|1q23.1	NM_003126	spectrin, alpha, erythrocytic 1	SPTA1	chr1:158580696-158580637	NM_003126	Hs.119825
A_23_P340251	2.3581	1.23763	2.3581	up	FALSE	Homo sapiens RAB2A, member RAS oncogene family (RAB2A), transcript variant 1, mRNA [NM_002865]	5862	GO:0005515|GO:0042470|GO:0003924|GO:0005634|GO:0005525|GO:0005765|GO:0006886|GO:0006184|GO:0006888|GO:0000139|GO:0033116|GO:0005789|GO:0007030|GO:0032482|GO:0000278|GO:0019003|GO:0070062	61504524	chr8	61504465	+	hs|8q12.1	NM_002865	RAB2A, member RAS oncogene family	RAB2A	chr8:61504465-61504524	NM_002865	Hs.369017
A_23_P105118	2.11401	1.07998	2.11401	up	FALSE	Homo sapiens olfactory receptor, family 51, subfamily G, member 1 (gene/pseudogene) (OR51G1), mRNA [NM_001005237]	79324	GO:0050911|GO:0004984|GO:0007186|GO:0005886|GO:0004930|GO:0016021	4945276	chr11	4945217	-	hs|11p15.4	NM_001005237	olfactory receptor, family 51, subfamily G, member 1 (gene/pseudogene)	OR51G1	chr11:4945276-4945217	NM_001005237	Hs.554541
A_33_P3663974	2.55837	1.35523	2.55837	up	FALSE	Homo sapiens thyroid hormone receptor, beta (THRB), transcript variant 4, mRNA [NM_001252634]	7068	GO:0005515|GO:0010467|GO:0000790|GO:0006367|GO:0003700|GO:0007605|GO:0008016|GO:0003707|GO:0005634|GO:0070324|GO:0060509|GO:0008050|GO:0045944|GO:0043401|GO:0009887|GO:0070062|GO:0003714|GO:0000122|GO:0003677|GO:0006351|GO:0031490|GO:0043565|GO:0005654|GO:0008270|GO:0007621|GO:0004887|GO:0019899|GO:0030522	24164537	chr3	24164478	-	hs|3p24.2	NM_001252634	thyroid hormone receptor, beta	THRB	chr3:24164537-24164478	NM_001252634	Hs.187861
A_33_P3235217	-3.89195	-1.96049	3.89195	down	FALSE	Homo sapiens CTP synthase 1 (CTPS1), transcript variant 1, mRNA [NM_001905]	1503	GO:0006241|GO:0015949|GO:0042493|GO:0055086|GO:0044281|GO:0005524|GO:0005829|GO:0006139|GO:0016020|GO:0042098|GO:0042100|GO:0003883|GO:0044210|GO:0006541	41475925	chr1	41475866	+	hs|1p34.2	NM_001905	CTP synthase 1	CTPS1	chr1:41475866-41475925	NM_001905	Hs.473087
A_23_P96383	2.09134	1.06443	2.09134	up	FALSE	Homo sapiens sushi-repeat containing protein, X-linked (SRPX), transcript variant 1, mRNA [NM_006307]	8406	GO:0034976|GO:0005776|GO:0016020|GO:0009986|GO:0005783|GO:0060244|GO:0006914|GO:2001241|GO:0001845|GO:0007155	38008772	chrX	38008713	-	hs|Xp11.4	NM_006307	sushi-repeat containing protein, X-linked	SRPX	chrX:38008772-38008713	NM_006307	Hs.15154
A_23_P64019	-2.05261	-1.03746	2.05261	down	FALSE	Homo sapiens myotubularin related protein 2 (MTMR2), transcript variant 2, mRNA [NM_201278]	8898	GO:0005515|GO:0030424|GO:0005634|GO:0044281|GO:0030425|GO:0035335|GO:0042803|GO:0005829|GO:0005737|GO:0006470|GO:0043197|GO:0048666|GO:0045806|GO:0052629|GO:0004725|GO:0031642|GO:0070062|GO:0005774|GO:0051262|GO:0006661|GO:2000643|GO:2000645|GO:0008021|GO:0032288|GO:0097062|GO:0090394|GO:0004438|GO:0031901|GO:0046855|GO:0097060|GO:0046856|GO:0008138|GO:0006644|GO:0002091	95567472	chr11	95567413	-	hs|11q21	NM_201278	myotubularin related protein 2	MTMR2	chr11:95567472-95567413	NM_201278	Hs.181326
A_23_P362659	-2.46982	-1.30441	2.46982	down	FALSE	Homo sapiens myeloid differentiation primary response 88 (MYD88), transcript variant 2, mRNA [NM_002468]	4615	GO:0005515|GO:0032755|GO:0034142|GO:0005886|GO:0050830|GO:0005829|GO:0042802|GO:0006954|GO:0002755|GO:0032481|GO:0043123|GO:0070555|GO:0048011|GO:0032740|GO:0043066|GO:0038124|GO:0038123|GO:0034134|GO:0070976|GO:0050727|GO:0032747|GO:0005123|GO:0002224|GO:0007165|GO:0045087|GO:0034166|GO:0071260|GO:0034146|GO:0070935|GO:0010008|GO:0007166|GO:0034162	38183991	chr3	38183932	+	hs|3p22.2	NM_002468	myeloid differentiation primary response 88	MYD88	chr3:38183932-38183991	NM_002468	Hs.82116
A_33_P3334908	-2.61284	-1.38562	2.61284	down	FALSE	Homo sapiens dehydrogenase/reductase (SDR family) X-linked (DHRSX), mRNA [NM_145177]	207063	GO:0016491|GO:0055114	2137617	chrX	2137558	-	hs|Xp22.33	NM_145177	dehydrogenase/reductase (SDR family) X-linked	DHRSX	chrX:2137617-2137558	NM_145177	Hs.131452
A_33_P3339687	2.45984	1.29856	2.45984	up	FALSE	Homo sapiens zinc finger protein 669 (ZNF669), transcript variant 1, mRNA [NM_024804]	79862	GO:0006355|GO:0005634|GO:0003677|GO:0046872|GO:0006351	247264534	chr1	247264475	-	hs|1q44	NM_024804	zinc finger protein 669	ZNF669	chr1:247264534-247264475	NM_024804	Hs.163754
A_32_P207428	-2.04311	-1.03077	2.04311	down	FALSE	Homo sapiens zinc finger protein 845 (ZNF845), mRNA [NM_138374]	91664	GO:0006355|GO:0005634|GO:0003677|GO:0046872|GO:0006351	53857800	chr19	53857741	+	hs|19q13.42	NM_138374	zinc finger protein 845	ZNF845	chr19:53857741-53857800	NM_138374	Hs.720672
A_23_P256821	2.00558	1.00402	2.00558	up	FALSE	Homo sapiens complement component (3b/4b) receptor 1 (Knops blood group) (CR1), transcript variant S, mRNA [NM_000651]	1378	GO:0030449|GO:0005886|GO:0009986|GO:0001861|GO:0001855|GO:0001851|GO:0005887|GO:0045087|GO:0006958|GO:1900005|GO:0045959|GO:1900004|GO:0045957|GO:0004877|GO:0002430|GO:0070062	207813075	chr1	207813016	+	hs|1q32.2	NM_000651	complement component (3b/4b) receptor 1 (Knops blood group)	CR1	chr1:207813016-207813075	NM_000651	Hs.334019
A_32_P8546	2.00125	1.0009	2.00125	up	FALSE	Homo sapiens long intergenic non-protein coding RNA 473 (LINC00473), transcript variant 1, long non-coding RNA [NR_026860]	90632	GO:0006351	166353209	chr6	166353150	-	hs|6q27	NR_026860	long intergenic non-protein coding RNA 473	LINC00473	chr6:166353209-166353150	NR_026860	Hs.31917
A_33_P3391090	2.00147	1.00106	2.00147	up	FALSE	Homo sapiens cDNA FLJ37602 fis, clone BRCOC2009380. [AK094921]	100131763		242808753	chr2	242808694	+	hs|2q37.3	AK094921	uncharacterized LOC100131763	LOC100131763	chr2:242808694-242808753		Hs.588117
A_23_P126212	-4.51548	-2.17488	4.51548	down	FALSE	Homo sapiens claspin (CLSPN), transcript variant 1, mRNA [NM_022111]	63967	GO:0005515|GO:0010997|GO:0031572|GO:0006915|GO:0003677|GO:0006921|GO:0006260|GO:0032147|GO:0006281|GO:0018105|GO:0005654|GO:0000077|GO:0033314	36204176	chr1	36204117	-	hs|1p34.3	NM_022111	claspin	CLSPN	chr1:36204176-36204117	NM_022111	Hs.175613
A_33_P3392320	3.18613	1.6718	3.18613	up	FALSE	Homo sapiens solute carrier family 6 (neutral amino acid transporter), member 15 (SLC6A15), transcript variant 2, mRNA [NM_018057]	55117	GO:0005886|GO:0005328|GO:0005326|GO:0006865|GO:0005298|GO:0055085|GO:0015804|GO:0015820|GO:0005887|GO:0035524|GO:0015824|GO:0006836|GO:0016021|GO:0006814|GO:0006811	85277583	chr12	85277524	-	hs|12q21.31	NM_018057	solute carrier family 6 (neutral amino acid transporter), member 15	SLC6A15	chr12:85277583-85277524	NM_018057	Hs.44424
A_33_P3382754	2.02799	1.02005	2.02799	up	FALSE	PM0-EN0064-181000-001-f06 EN0064 Homo sapiens cDNA, mRNA sequence [BF846222]			45753550	chr15	45753491	+	hs|15q21.1	BF846222	lnc-C15orf48-1:1	lnc-C15orf48-1	chr15:45753491-45753550		Hs.636981
A_23_P38732	2.00461	1.00332	2.00461	up	FALSE	Homo sapiens cadherin 2, type 1, N-cadherin (neuronal) (CDH2), mRNA [NM_001792]	1000	GO:0005515|GO:0008013|GO:0005886|GO:0048514|GO:0045202|GO:0016342|GO:0005916|GO:0016339|GO:0042692|GO:0016324|GO:0005913|GO:0014704|GO:0005911|GO:0007155|GO:0090090|GO:0007156|GO:0007157|GO:0070062|GO:0097150|GO:0045295|GO:0045294|GO:0019903|GO:0034329|GO:0005509|GO:0045216|GO:0030027|GO:0051149|GO:0016477|GO:0044331|GO:0010001|GO:0016021|GO:0043410|GO:0005925|GO:0051146|GO:0034332	25532140	chr18	25532081	-	hs|18q12.1	NM_001792	cadherin 2, type 1, N-cadherin (neuronal)	CDH2	chr18:25532140-25532081	NM_001792	Hs.464829
A_33_P3414912	2.00496	1.00357	2.00496	up	FALSE	Homo sapiens N-acetylneuraminate pyruvate lyase (dihydrodipicolinate synthase) (NPL), transcript variant 3, mRNA [NM_001200056]	80896	GO:0008747|GO:0006488|GO:0044267|GO:0019262|GO:0043687|GO:0018279|GO:0005829	182791320	chr1	182791261	+	hs|1q25.3	NM_001200056	N-acetylneuraminate pyruvate lyase (dihydrodipicolinate synthase)	NPL	chr1:182791261-182791320	NM_001200056	Hs.496969
A_33_P3353345	3.79489	1.92406	3.79489	up	FALSE	Homo sapiens sulfotransferase family 4A, member 1 (SULT4A1), mRNA [NM_014351]	25830	GO:0005515|GO:0008150|GO:0006805|GO:0050427|GO:0008146|GO:0044281|GO:0008202|GO:0005829	44220448	chr22	44220389	-	hs|22q13.31	NM_014351	sulfotransferase family 4A, member 1	SULT4A1	chr22:44220448-44220389	NM_014351	Hs.189810
A_33_P3245218	2.00824	1.00593	2.00824	up	FALSE	Homo sapiens teneurin transmembrane protein 2 (TENM2), mRNA [NM_001122679]	57451	GO:0005515|GO:0043005|GO:0030054|GO:0035584|GO:0005886|GO:0005783|GO:0051491|GO:0045202|GO:0005634|GO:0030175|GO:0030425|GO:0042803|GO:0030426|GO:0016337|GO:0043197|GO:0007411|GO:0005911|GO:0045211|GO:0050839|GO:0007157|GO:0005794|GO:0046982|GO:0005102|GO:0000122|GO:0006351|GO:0007165|GO:0097264|GO:0005887|GO:0016605	167689813	chr5	167689754	+	hs|5q34	NM_001122679	teneurin transmembrane protein 2	TENM2	chr5:167689754-167689813	NM_001122679	Hs.631957
A_23_P85903	2.23598	1.16091	2.23598	up	FALSE	Homo sapiens toll-like receptor 5 (TLR5), mRNA [NM_003268]	7100	GO:0005149|GO:0005886|GO:0034123|GO:0002224|GO:0032757|GO:0045429|GO:0071222|GO:0006954|GO:0045087|GO:0002755|GO:0050707|GO:0034166|GO:0016021|GO:0071260|GO:0034146|GO:0008584|GO:0042742|GO:0004888	223284126	chr1	223284067	-	hs|1q41	NM_003268	toll-like receptor 5	TLR5	chr1:223284126-223284067	NM_003268	Hs.604542
A_23_P159305	-2.48438	-1.31289	2.48438	down	FALSE	Homo sapiens TAF15 RNA polymerase II, TATA box binding protein (TBP)-associated factor, 68kDa (TAF15), transcript variant 1, mRNA [NM_139215]	8148	GO:0005515|GO:0005737|GO:0000166|GO:0005730|GO:0008270|GO:0005654|GO:0005634|GO:0045893|GO:0003677	34174053	chr17	34173994	+	hs|17q12	NM_139215	TAF15 RNA polymerase II, TATA box binding protein (TBP)-associated factor, 68kDa	TAF15	chr17:34173994-34174053	NM_139215	Hs.402752
A_23_P91414	2.43007	1.281	2.43007	up	FALSE	Homo sapiens cerebral cavernous malformation 2-like (CCM2L), mRNA [NM_080625]	140706	GO:0032091|GO:0008150|GO:0003674|GO:0042060|GO:0003222|GO:0034111|GO:0005575|GO:0090271|GO:0055017|GO:0003209	30619655	chr20	30619596	+	hs|20q11.21	NM_080625	cerebral cavernous malformation 2-like	CCM2L	chr20:30619596-30619655	NM_080625	Hs.382151
A_19_P00322933	-4.57513	-2.19381	4.57513	down	FALSE	Homo sapiens long intergenic non-protein coding RNA 963 (LINC00963), long non-coding RNA [NR_038955]	100506190		132251578	chr9	132251519	+	hs|9q34.11	NR_038955	long intergenic non-protein coding RNA 963	LINC00963	chr9:132251519-132251578	NR_038955	Hs.529860
A_23_P14019	2.01638	1.01176	2.01638	up	FALSE	Homo sapiens apolipoprotein B mRNA editing enzyme, catalytic polypeptide 1 (APOBEC1), mRNA [NM_001644]	339	GO:0006629|GO:0005515|GO:0010467|GO:0009972|GO:0003723|GO:0045471|GO:0010043|GO:0051607|GO:0005737|GO:0042953|GO:0042127|GO:0080111|GO:0004126|GO:0017091|GO:0048255|GO:0010332|GO:0006397|GO:0006396|GO:0032869|GO:0016556|GO:0042493|GO:0016554|GO:0006970|GO:0090310|GO:0051592|GO:0008270|GO:0005654|GO:0042158	7805121	chr12	7805062	-	hs|12p13.31	NM_001644	apolipoprotein B mRNA editing enzyme, catalytic polypeptide 1	APOBEC1	chr12:7805121-7805062	NM_001644	Hs.560
A_23_P218988	3.1552	1.65773	3.1552	up	FALSE	Homo sapiens solute carrier family 30 (zinc transporter), member 5 (SLC30A5), transcript variant 1, mRNA [NM_022902]	64924	GO:0071577|GO:0005794|GO:0005730|GO:0006882|GO:0005634|GO:0055085|GO:0010043|GO:0016324|GO:0005385|GO:0016020|GO:0005887|GO:0006829|GO:0008270|GO:0010155|GO:0030141|GO:0044267|GO:0030667|GO:0006824	68425411	chr5	68425352	+	hs|5q13.2	NM_022902	solute carrier family 30 (zinc transporter), member 5	SLC30A5	chr5:68425352-68425411	NM_022902	Hs.631975
A_33_P3401156	-2.26097	-1.17694	2.26097	down	FALSE	Homo sapiens ets variant 1 (ETV1), transcript variant 1, mRNA [NM_004956]	2115	GO:0005515|GO:0003700|GO:0006357|GO:0006366|GO:0000981|GO:0005634|GO:0000978|GO:0030154|GO:0001077|GO:0007517|GO:0007411|GO:0045944|GO:0048935|GO:0007638	13933454	chr7	13933395	-	hs|7p21.2	NM_004956	ets variant 1	ETV1	chr7:13933454-13933395	NM_004956	Hs.22634
A_33_P3309859	-6.39458	-2.67685	6.39458	down	FALSE	LNCipedia lincRNA (lnc-FAM43A-2), lincRNA [lnc-FAM43A-2:1]			194366059	chr3	194366000	+	hs|3q29		lnc-FAM43A-2:1	lnc-FAM43A-2	chr3:194366000-194366059
A_33_P3346267	2.01637	1.01176	2.01637	up	FALSE	Homo sapiens transmembrane and immunoglobulin domain containing 1 (TMIGD1), mRNA [NM_206832]	388364	GO:0016021	28651894	chr17	28651835	-	hs|17q11.2	NM_206832	transmembrane and immunoglobulin domain containing 1	TMIGD1	chr17:28651894-28651835	NM_206832	Hs.371005
A_23_P116765	2.05185	1.03693	2.05185	up	FALSE	Homo sapiens lactalbumin, alpha- (LALBA), mRNA [NM_002289]	3906	GO:0005989|GO:0007165|GO:0005509|GO:0007267|GO:0006915|GO:0004461|GO:0005615|GO:0042742	48962883	chr12	48962335	-	hs|12q13.11	NM_002289	lactalbumin, alpha-	LALBA	chr12:48962883-48962335	NM_002289	Hs.72938
A_19_P00801890	2.31031	1.20809	2.31031	up	FALSE				22945582	chr11	22945523	-	hs|11p14.3				chr11:022945582-022945523
A_33_P3279515	2.01962	1.01409	2.01962	up	FALSE	PREDICTED: Homo sapiens uncharacterized LOC729451 (LOC729451), misc_RNA [XR_424503]	729451		55152515	chr14	55152456	-	hs|14q22.2	XR_424503	uncharacterized LOC729451	LOC729451	chr14:55152515-55152456	XR_424503	Hs.647554
A_33_P3283038	2.02054	1.01474	2.02054	up	FALSE	Homo sapiens DDC antisense RNA 1 (DDC-AS1), long non-coding RNA [NR_033845]	100129427		50599571	chr7	50599512	+	hs|7p12.1	NR_033845	DDC antisense RNA 1	DDC-AS1	chr7:50599512-50599571	NR_033845	Hs.680434
A_33_P3272558	-2.07123	-1.05049	2.07123	down	FALSE	Homo sapiens non-SMC condensin II complex, subunit H2 (NCAPH2), transcript variant 3, mRNA [NM_001185011]	29781	GO:0005515|GO:0016020|GO:0030261|GO:0005694|GO:0005654|GO:0000278	50961915	chr22	50961856	+	hs|22q13.33	NM_001185011	non-SMC condensin II complex, subunit H2	NCAPH2	chr22:50961856-50961915	NM_001185011	Hs.730607
A_33_P3797820	-6.99657	-2.80665	6.99657	down	FALSE	long intergenic non-protein coding RNA 863 [Source:HGNC Symbol;Acc:HGNC:45162] [ENST00000439559]	102723652		89117075	chr10	89117016	+	hs|10q23.2	XR_432607	uncharacterized LOC102723652	LOC102723652	chr10:89117016-89117075	XR_432607
A_19_P00813593	2.02488	1.01784	2.02488	up	FALSE	Homo sapiens long intergenic non-protein coding RNA 1116 (LINC01116), long non-coding RNA [NR_040001]	375295		177494484	chr2	177494425	-	hs|2q31.1	NR_040001	long intergenic non-protein coding RNA 1116	LINC01116	chr2:177494484-177494425	NR_040001	Hs.636452
A_32_P212373	3.14172	1.65155	3.14172	up	FALSE	LNCipedia lincRNA (lnc-EGLN1-1), lincRNA [lnc-EGLN1-1:1]			231664197	chr1	231663134	-	hs|1q42.2		lnc-EGLN1-1:1	lnc-EGLN1-1	chr1:231664197-231663134
A_33_P3324745	2.02704	1.01937	2.02704	up	FALSE	LNCipedia lincRNA (lnc-DPP4-2), lincRNA [lnc-DPP4-2:3]			162102817	chr2	162102758	-	hs|2q24.2		lnc-DPP4-2:3	lnc-DPP4-2	chr2:162102817-162102758
A_23_P346477	2.0272	1.01949	2.0272	up	FALSE	Homo sapiens keratin associated protein 4-3 (KRTAP4-3), mRNA [NM_033187]	85290	GO:0042633|GO:0007568|GO:0045095	39323715	chr17	39323656	-	hs|17q21.2	NM_033187	keratin associated protein 4-3	KRTAP4-3	chr17:39323715-39323656	NM_033187	Hs.307023
A_33_P3409544	2.11513	1.08075	2.11513	up	FALSE				210804507	chr1	210804448	+	hs|1q32.2				chr1:210804448-210804507
A_23_P104876	-2.46896	-1.3039	2.46896	down	FALSE	Homo sapiens sperm autoantigenic protein 17 (SPA17), mRNA [NM_017425]	53340	GO:0007338|GO:0005516|GO:0005737|GO:0016020|GO:0003351|GO:0031514|GO:0072372|GO:0007283|GO:0007339	124564213	chr11	124561634	+	hs|11q24.2	NM_017425	sperm autoantigenic protein 17	SPA17	chr11:124561634-124564213	NM_017425	Hs.286233
A_24_P171182	3.586	1.84238	3.586	up	FALSE	Homo sapiens acyl-CoA binding domain containing 3 (ACBD3), mRNA [NM_022735]	64746	GO:0005739|GO:0005515|GO:0006694|GO:0005794|GO:0016020|GO:0000139|GO:0006810|GO:0016021|GO:0000062	226333332	chr1	226333273	-	hs|1q42.12	NM_022735	acyl-CoA binding domain containing 3	ACBD3	chr1:226333332-226333273	NM_022735	Hs.520207
A_24_P204043	-2.85334	-1.51265	2.85334	down	FALSE	Homo sapiens zinc finger protein 318 (ZNF318), mRNA [NM_014345]	24149	GO:0051321|GO:0006355|GO:0005737|GO:0008270|GO:0005654|GO:0003676|GO:0006351	43316187	chr6	43316128	-	hs|6p21.1	NM_014345	zinc finger protein 318	ZNF318	chr6:43316187-43316128	NM_014345	Hs.509718
A_33_P3366221	2.03884	1.02775	2.03884	up	FALSE	Homo sapiens netrin G1 (NTNG1), transcript variant 3, mRNA [NM_014917]	22854	GO:0005515|GO:0007409|GO:0046658	107867479	chr1	107867420	+	hs|1p13.3	NM_014917	netrin G1	NTNG1	chr1:107867420-107867479	NM_014917	Hs.732535
A_24_P323598	-25.072	-4.64801	25.072	down	FALSE	Homo sapiens establishment of sister chromatid cohesion N-acetyltransferase 2 (ESCO2), mRNA [NM_001017420]	157570	GO:0001741|GO:0005794|GO:0010369|GO:0034421|GO:0035861|GO:0005634|GO:0046872|GO:0006302|GO:0004468|GO:0007059|GO:0002244|GO:0005654|GO:0071168|GO:0000278|GO:0031618|GO:0000785|GO:0006275	27662160	chr8	27662101	+	hs|8p21.1	NM_001017420	establishment of sister chromatid cohesion N-acetyltransferase 2	ESCO2	chr8:27662101-27662160	NM_001017420	Hs.99480
A_24_P362595	2.25063	1.17033	2.25063	up	FALSE	Homo sapiens paired box 3 (PAX3), transcript variant PAX3B, mRNA [NM_013942]	5077	GO:0005515|GO:0060594|GO:0008284|GO:0003700|GO:0006366|GO:0008283|GO:0007605|GO:0003705|GO:0001755|GO:0005634|GO:0007507|GO:0045944|GO:0009887|GO:0048066|GO:0006915|GO:0001843|GO:0000122|GO:0014807|GO:0048663|GO:0021527|GO:0043565|GO:0007517|GO:0003682|GO:0071837|GO:0045893	223159020	chr2	223158961	-	hs|2q36.1	NM_013942	paired box 3	PAX3	chr2:223159020-223158961	NM_013942	Hs.42146
A_33_P3305840	-2.05532	-1.03936	2.05532	down	FALSE	Homo sapiens serine/arginine-rich splicing factor 7 (SRSF7), transcript variant 2, mRNA [NM_001195446]	6432	GO:0005515|GO:0006397|GO:0008380|GO:0006369|GO:0010467|GO:0048025|GO:0006366|GO:0031124|GO:0005634|GO:0005737|GO:0006406|GO:0000166|GO:0000398|GO:0005654|GO:0008270|GO:0070062	38976734	chr2	38976675	-	hs|2p22.1	NM_001195446	serine/arginine-rich splicing factor 7	SRSF7	chr2:38976734-38976675	NM_001195446	Hs.309090
A_24_P944973	2.37902	1.25037	2.37902	up	FALSE	Homo sapiens eyes shut homolog (Drosophila) (EYS), transcript variant 3, mRNA [NM_198283]	346007	GO:0003674|GO:0050908|GO:0005509|GO:0043403|GO:0070062	66044931	chr6	66044872	-	hs|6q12	NM_198283	eyes shut homolog (Drosophila)	EYS	chr6:66044931-66044872	NM_198283	Hs.25067
A_33_P3355493	2.02654	1.01902	2.02654	up	FALSE	PREDICTED: Homo sapiens uncharacterized LOC100996273 (LOC100996273), mRNA [XM_003846283]	100996273		75442043	chr17	75441984	+	hs|17q25.3	XM_003846283	uncharacterized LOC100996273	LOC100996273	chr17:75441984-75442043	XM_003846283
A_23_P68106	2.39665	1.26102	2.39665	up	FALSE	Homo sapiens thymosin beta 10 (TMSB10), mRNA [NM_021103]	9168	GO:0003785|GO:0042989|GO:0005737|GO:0007015|GO:0005856	85133141	chr2	85132798	+	hs|2p11.2	NM_021103	thymosin beta 10	TMSB10	chr2:85132798-85133141	NM_021103	Hs.446574
A_33_P3354084	2.0253	1.01814	2.0253	up	FALSE	ribosome production factor 1 homolog (S. cerevisiae) [Source:HGNC Symbol;Acc:HGNC:30350] [ENST00000370656]	80135	GO:0000460|GO:0003723|GO:0000470|GO:0005730|GO:0000027|GO:0030687|GO:0042134	84948948	chr1	84948889	+	hs|1p22.3		ribosome production factor 1 homolog (S. cerevisiae)	RPF1	chr1:84948889-84948948
A_33_P3393170	2.35735	1.23717	2.35735	up	FALSE	Homo sapiens calpain 5 (CAPN5), mRNA [NM_004055]	726	GO:0007165|GO:0005737|GO:0004198|GO:0009986|GO:0006508|GO:0005925|GO:0070062	76837196	chr11	76837137	+	hs|11q13.5	NM_004055	calpain 5	CAPN5	chr11:76837137-76837196	NM_004055	Hs.248153
A_33_P3227472	-7.33494	-2.87479	7.33494	down	FALSE	Homo sapiens serine dehydratase-like (SDSL), mRNA [NM_138432]	113675	GO:0005739|GO:0003941|GO:0008150|GO:0003674|GO:0005737|GO:0030170|GO:0004794|GO:0006565|GO:0070062|GO:0006567	113876080	chr12	113876021	+	hs|12q24.13	NM_138432	serine dehydratase-like	SDSL	chr12:113876021-113876080	NM_138432	Hs.337594
A_33_P3419945	2.34789	1.23136	2.34789	up	FALSE	Homo sapiens cDNA FLJ27214 fis, clone SYN03752. [AK130724]			75836950	chr15	75836891	-	hs|15q24.2	AK130724			chr15:75836950-75836891
A_33_P3423874	3.10597	1.63504	3.10597	up	FALSE	Homo sapiens myocardial zonula adherens protein (MYZAP), transcript variant 1, mRNA [NM_001018100]	100820829	GO:0035556|GO:0005515|GO:0030018|GO:0030054|GO:0030864|GO:0031674|GO:0031234	57977531	chr15	57977472	+	hs|15q21.3	NM_001018100	myocardial zonula adherens protein	MYZAP	chr15:57977472-57977531	NM_001018100	Hs.437256
A_33_P3350643	2.09003	1.06352	2.09003	up	FALSE	Homo sapiens LIM homeobox transcription factor 1, beta (LMX1B), transcript variant 3, mRNA [NM_001174146]	4010	GO:0005515|GO:0006355|GO:0003700|GO:0008283|GO:0021954|GO:0021587|GO:0005634|GO:0007275|GO:0009953|GO:0001701|GO:0006351|GO:0043565|GO:0035265|GO:0071542|GO:0045944|GO:0030199|GO:0030182|GO:0002930|GO:0030901|GO:0008270|GO:0001764|GO:0035108	129463204	chr9	129463145	+	hs|9q33.3	NM_001174146	LIM homeobox transcription factor 1, beta	LMX1B	chr9:129463145-129463204	NM_001174146	Hs.129133
A_33_P3387050	-2.56824	-1.36078	2.56824	down	FALSE	Homo sapiens chromosome 8 open reading frame 82 (C8orf82), mRNA [NM_001001795]	414919		145751663	chr8	145751604	-	hs|8q24.3	NM_001001795	chromosome 8 open reading frame 82	C8orf82	chr8:145751663-145751604	NM_001001795	Hs.105685
A_23_P121253	2.21079	1.14456	2.21079	up	FALSE	Homo sapiens tumor necrosis factor (ligand) superfamily, member 10 (TNFSF10), transcript variant 1, mRNA [NM_003810]	8743	GO:0005515|GO:0032868|GO:0005164|GO:2001238|GO:2001239|GO:0043065|GO:0006919|GO:0005102|GO:0007267|GO:0006915|GO:0005576|GO:0097190|GO:0005125|GO:0005615|GO:0046872|GO:0043280|GO:0007165|GO:0006955|GO:0005887|GO:0090200|GO:0043123|GO:0008584|GO:0070062	172223925	chr3	172223866	-	hs|3q26.31	NM_003810	tumor necrosis factor (ligand) superfamily, member 10	TNFSF10	chr3:172223925-172223866	NM_003810	Hs.478275
A_33_P3392092	2.01637	1.01176	2.01637	up	FALSE	Homo sapiens adenylate cyclase activating polypeptide 1 (pituitary) (ADCYAP1), transcript variant 2, mRNA [NM_001117]	116	GO:0032755|GO:0034259|GO:0070445|GO:0043267|GO:0032854|GO:0005615|GO:0031175|GO:0042594|GO:0007218|GO:0045860|GO:0001662|GO:0070374|GO:0005184|GO:0007565|GO:0046034|GO:0002878|GO:0051968|GO:0060078|GO:0045786|GO:0071385|GO:0008277|GO:0010976|GO:0010656|GO:0060124|GO:0008284|GO:0045471|GO:0021983|GO:0002865|GO:0016521|GO:0007267|GO:0031858|GO:0051428|GO:0007204|GO:0032880|GO:0007190|GO:0001541|GO:…	911991	chr18	911932	+	hs|18p11.32	NM_001117	adenylate cyclase activating polypeptide 1 (pituitary)	ADCYAP1	chr18:911932-911991	NM_001117	Hs.531719
A_19_P00315658	2.0024	1.00173	2.0024	up	FALSE	Q4SGQ0_TETNG (Q4SGQ0) Chromosome 3 SCAF14593, whole genome shotgun sequence. (Fragment), partial (4%) [THC2658305]			129357335	chr2	129357276	+	hs|2q14.3				chr2:129357276-129357335
A_33_P3387272	2.2484	1.1689	2.2484	up	FALSE	Homo sapiens eukaryotic translation elongation factor 1 alpha 1 (EEF1A1), mRNA [NM_001402]	1915	GO:0005515|GO:0010467|GO:0005853|GO:0006355|GO:0019901|GO:0005886|GO:0003924|GO:0005730|GO:0005634|GO:0003746|GO:0005525|GO:0006412|GO:0005615|GO:0006351|GO:0006414|GO:0005829|GO:0005737|GO:0016020|GO:0071364|GO:0044267|GO:0070062	74229639	chr6	74229214	-	hs|6q13	NM_001402	eukaryotic translation elongation factor 1 alpha 1	EEF1A1	chr6:74229639-74229214	NM_001402	Hs.535192
A_23_P102037	2.16353	1.11339	2.16353	up	FALSE	Homo sapiens coenzyme Q10 homolog B (S. cerevisiae) (COQ10B), mRNA [NM_025147]	80219	GO:0005743	198338948	chr2	198338889	+	hs|2q33.1	NM_025147	coenzyme Q10 homolog B (S. cerevisiae)	COQ10B	chr2:198338889-198338948	NM_025147	Hs.606592
A_24_P925664	-2.01618	-1.01162	2.01618	down	FALSE	Homo sapiens MDM2 proto-oncogene, E3 ubiquitin protein ligase (MDM2), transcript variant 1, mRNA [NM_002392]	4193	GO:0005515|GO:0071157|GO:0004842|GO:0034504|GO:0070301|GO:0016874|GO:0045202|GO:0071301|GO:0018205|GO:0042220|GO:0042802|GO:0009743|GO:0007173|GO:0042787|GO:0010039|GO:0032026|GO:0046677|GO:0031625|GO:0006977|GO:0071312|GO:0071391|GO:0043278|GO:0000122|GO:0007089|GO:0043234|GO:0045931|GO:0008543|GO:0045087|GO:0008270|GO:0005654|GO:0019899|GO:0045892|GO:0038095|GO:0045472|GO:0008284|GO:0016567|GO:…	69238950	chr12	69238891	+	hs|12q15	NM_002392	MDM2 proto-oncogene, E3 ubiquitin protein ligase	MDM2	chr12:69238891-69238950	NM_002392	Hs.484551
A_23_P211079	2.01667	1.01197	2.01667	up	FALSE	Homo sapiens oligodendrocyte lineage transcription factor 2 (OLIG2), mRNA [NM_005806]	10215	GO:0021522|GO:0006366|GO:0021530|GO:0003705|GO:0042552|GO:0005634|GO:0000122|GO:0048663|GO:0003677|GO:0042803|GO:0021794|GO:0005737|GO:0045665|GO:0048714|GO:0071837	34400433	chr21	34400374	+	hs|21q22.11	NM_005806	oligodendrocyte lineage transcription factor 2	OLIG2	chr21:34400374-34400433	NM_005806	Hs.176977
A_23_P108265	3.36369	1.75004	3.36369	up	FALSE	Homo sapiens olfactory receptor, family 7, subfamily C, member 2 (OR7C2), mRNA [NM_012377]	26658	GO:0050911|GO:0004984|GO:0007186|GO:0005886|GO:0004930|GO:0016021	15052941	chr19	15052882	+	hs|19p13.12	NM_012377	olfactory receptor, family 7, subfamily C, member 2	OR7C2	chr19:15052882-15052941	NM_012377	Hs.589620
A_24_P91701	3.09471	1.6298	3.09471	up	FALSE	Homo sapiens aspartate-rich 1 (DRICH1), mRNA [NM_016449]	51233		23974158	chr22	23974099	-	hs|22q11.23	NM_016449	aspartate-rich 1	DRICH1	chr22:23974158-23974099	NM_016449	Hs.517466
A_33_P3299972	2.00705	1.00508	2.00705	up	FALSE
A_23_P345065	-2.75278	-1.46089	2.75278	down	FALSE	Homo sapiens selenocysteine lyase (SCLY), mRNA [NM_016510]	51540	GO:0006520|GO:0030170|GO:0009000|GO:0016740|GO:0005829	239007885	chr2	239007826	+	hs|2q37.3	NM_016510	selenocysteine lyase	SCLY	chr2:239007826-239007885	NM_016510	Hs.731909
A_19_P00800846	2.00901	1.00648	2.00901	up	FALSE				6651525	chr9	6651466	-	hs|9p24.1				chr9:006651525-006651466
A_23_P78595	2.01004	1.00722	2.01004	up	FALSE	Homo sapiens carcinoembryonic antigen-related cell adhesion molecule 21 (CEACAM21), transcript variant 2, mRNA [NM_033543]	90273	GO:0016021	42083692	chr19	42083633	+	hs|19q13.2	NM_033543	carcinoembryonic antigen-related cell adhesion molecule 21	CEACAM21	chr19:42083633-42083692	NM_033543	Hs.655885
A_24_P388662	2.01106	1.00796	2.01106	up	FALSE	Homo sapiens calcium-binding protein, spermatid-specific 1 (CABS1), mRNA [NM_033122]	85438	GO:0031514|GO:0005509|GO:0005743|GO:0007283	71201833	chr4	71201774	+	hs|4q13.3	NM_033122	calcium-binding protein, spermatid-specific 1	CABS1	chr4:71201774-71201833	NM_033122	Hs.120316
A_33_P3369079	-5.75975	-2.52601	5.75975	down	FALSE	Homo sapiens CHKB antisense RNA 1 (head to head) (CHKB-AS1), transcript variant 2, long non-coding RNA [NR_021492]	100144603		51022356	chr22	51022297	+	hs|22q13.33		CHKB antisense RNA 1 (head to head)	CHKB-AS1	chr22:51022297-51022356	NR_021492	Hs.657275
A_19_P00319035	-32.4973	-5.02225	32.4973	down	FALSE	Homo sapiens cDNA FLJ34029 fis, clone FCBBF2003636. [AK091348]			118588468	chr10	118588409	-	hs|10q25.3	AK091348			chr10:118588468-118588409		Hs.657012
A_23_P122068	2.07902	1.0559	2.07902	up	FALSE	Homo sapiens C1q and tumor necrosis factor related protein 3 (C1QTNF3), transcript variant 2, mRNA [NM_181435]	114899	GO:0005515|GO:0045721|GO:0005581|GO:0042347|GO:0070165|GO:0035356|GO:0050715|GO:0071638|GO:0005615|GO:0003674|GO:0070206|GO:1900165|GO:0016020|GO:0050728|GO:0010629|GO:0045444|GO:0070062	34020663	chr5	34020604	-	hs|5p13.2	NM_181435	C1q and tumor necrosis factor related protein 3	C1QTNF3	chr5:34020663-34020604	NM_181435	Hs.171929
A_23_P7083	-18.494	-4.20898	18.494	down	FALSE	Homo sapiens CTBP1 antisense RNA 2 (head to head) (CTBP1-AS2), long non-coding RNA [NR_033339]	92070		1245880	chr4	1245821	+	hs|4p16.3	NR_033339	CTBP1 antisense RNA 2 (head to head)	CTBP1-AS2	chr4:1245821-1245880	NR_033339	Hs.561314
A_23_P319859	2.03142	1.02249	2.03142	up	FALSE	Homo sapiens EYA transcriptional coactivator and phosphatase 2 (EYA2), transcript variant 1, mRNA [NM_005244]	2139	GO:0005515|GO:0005813|GO:0006355|GO:0000287|GO:0016576|GO:0005634|GO:0035335|GO:0006351|GO:0097192|GO:0005739|GO:0005737|GO:0007501|GO:0006281|GO:0014706|GO:0004725	45817155	chr20	45817096	+	hs|20q13.12	NM_005244	EYA transcriptional coactivator and phosphatase 2	EYA2	chr20:45817096-45817155	NM_005244	Hs.472877
A_33_P3775741	2.02125	1.01525	2.02125	up	FALSE	Homo sapiens ribosomal protein L32 pseudogene 3 (RPL32P3), non-coding RNA [NR_003111]	132241		129115974	chr3	129115915	-	hs|3q21.3	NR_003111	ribosomal protein L32 pseudogene 3	RPL32P3	chr3:129115974-129115915	NR_003111	Hs.652423
A_24_P940059	2.02296	1.01647	2.02296	up	FALSE	Homo sapiens interaction protein for cytohesin exchange factors 1 (IPCEF1), transcript variant 3, mRNA [NM_015553]	26034	GO:0005737|GO:0004601|GO:0005886|GO:0005344|GO:0006979|GO:0055114|GO:0015671	154476433	chr6	154476374	-	hs|6q25.2	NM_015553	interaction protein for cytohesin exchange factors 1	IPCEF1	chr6:154476433-154476374	NM_015553	Hs.146100
A_33_P3340060	2.13767	1.09604	2.13767	up	FALSE	Homo sapiens ribosomal protein L13a (RPL13A), transcript variant 1, mRNA [NM_012423]	23521	GO:0017148|GO:0010467|GO:0003735|GO:0019083|GO:0006614|GO:0019058|GO:0015934|GO:0005634|GO:0006415|GO:0006412|GO:0006413|GO:0005829|GO:0006414|GO:0071346|GO:0000184|GO:0016020|GO:0030529|GO:0016032|GO:0022625|GO:0044267|GO:0005925	49993758	chr19	49993522	+	hs|19q13.33	NM_012423	ribosomal protein L13a	RPL13A	chr19:49993522-49993758	NM_012423	Hs.523185
A_33_P3503029	2.02344	1.01681	2.02344	up	FALSE	Homo sapiens tumor necrosis factor (ligand) superfamily, member 11 (TNFSF11), transcript variant 2, mRNA [NM_033012]	8600	GO:0051897|GO:0071848|GO:0045453|GO:0019221|GO:0032813|GO:0005615|GO:0055074|GO:0051091|GO:0006955|GO:0005737|GO:0051092|GO:0043406|GO:0045780|GO:0045944|GO:0009887|GO:0071847|GO:0051260|GO:0002158|GO:0070371|GO:0043123|GO:0051466|GO:0071812|GO:0005164|GO:2001206|GO:0030316|GO:0045672|GO:0005576|GO:0007257|GO:0034112|GO:0005125|GO:0033209|GO:0002548|GO:0033598|GO:0001503|GO:0005887|GO:0050870|GO:…	43181073	chr13	43181014	+	hs|13q14.11	NM_033012	tumor necrosis factor (ligand) superfamily, member 11	TNFSF11	chr13:43181014-43181073	NM_033012	Hs.333791
A_33_P3252524	2.02442	1.01751	2.02442	up	FALSE	Homo sapiens collagen beta(1-O)galactosyltransferase 2 (COLGALT2), transcript variant 1, mRNA [NM_015101]	23127	GO:0030198|GO:0050211|GO:0005788	183907168	chr1	183907109	-	hs|1q25.3	NM_015101	collagen beta(1-O)galactosyltransferase 2	COLGALT2	chr1:183907168-183907109	NM_015101	Hs.387995
A_33_P3371493	2.00282	1.00203	2.00282	up	FALSE	Homo sapiens topoisomerase (DNA) I (TOP1), mRNA [NM_003286]	7150	GO:0005515|GO:0003917|GO:0003918|GO:0042493|GO:0005730|GO:0005634|GO:0012501|GO:0000228|GO:0003677|GO:0032922|GO:0006260|GO:0016310|GO:0007059|GO:0040016|GO:0000932|GO:0003682|GO:0043204|GO:0016032|GO:0007623|GO:0006338|GO:0005654|GO:0031298|GO:0001046|GO:0006265	39742793	chr20	39742734	+	hs|20q12	NM_003286	topoisomerase (DNA) I	TOP1	chr20:39742734-39742793	NM_003286	Hs.472737
A_19_P00320407	2.01826	1.01311	2.01826	up	FALSE	PREDICTED: Homo sapiens uncharacterized LOC100506047 (LOC100506047), ncRNA [XR_109976]	100506047		43325028	chr2	43324969	-	hs|2p21	XR_109976	uncharacterized LOC100506047	LOC100506047	chr2:43325028-43324969	XR_109976	Hs.127112
A_19_P00809656	4.02005	2.00721	4.02005	up	FALSE	small nucleolar RNA host gene 15 (non-protein coding) [Source:HGNC Symbol;Acc:HGNC:27797] [ENST00000582727]			45023305	chr7	45023246	-	hs|7p13				chr7:45023305-45023246
A_33_P3237150	2.1327	1.09268	2.1327	up	FALSE	Homo sapiens bone morphogenetic protein 2 (BMP2), mRNA [NM_001200]	650	GO:0005515|GO:0001658|GO:0003181|GO:0009790|GO:0005615|GO:0010894|GO:0003308|GO:0007507|GO:0007219|GO:0002062|GO:0030198|GO:0009887|GO:0033690|GO:0004745|GO:0030335|GO:0030501|GO:0009986|GO:0019211|GO:0000122|GO:0021978|GO:0030509|GO:0005160|GO:0005125|GO:0001701|GO:0001649|GO:0003130|GO:0001501|GO:0045165|GO:0045600|GO:0040007|GO:0035630|GO:0008083|GO:0008285|GO:0042482|GO:0007267|GO:0010718|GO:…	6760869	chr20	6760810	+	hs|20p12.3	NM_001200	bone morphogenetic protein 2	BMP2	chr20:6760810-6760869	NM_001200	Hs.73853
A_33_P3297360	2.02636	1.01889	2.02636	up	FALSE				92240244	chr4	92240185	-	hs|4q22.1				chr4:092240244-092240185
A_33_P3229968	2.02652	1.019	2.02652	up	FALSE	T cell receptor beta variable 2 [Source:HGNC Symbol;Acc:HGNC:12195] [ENST00000455382]			142001217	chr7	142001158	+	hs|7q34	AB305927			chr7:142001158-142001217		Hs.511721
A_33_P3365202	2.02668	1.01912	2.02668	up	FALSE				111701089	chr10	111701030	-	hs|10q25.1				chr10:111701089-111701030
A_19_P00316372	-6.37705	-2.67289	6.37705	down	FALSE				127350785	chr5	127350726	-	hs|5q23.3				chr5:127350785-127350726
A_19_P00328633	3.10277	1.63356	3.10277	up	FALSE				131096246	chr12	131096187	-	hs|12q24.33				chr12:131096246-131096187
A_23_P501887	2.16787	1.11628	2.16787	up	FALSE	Homo sapiens deoxyhypusine synthase (DHPS), transcript variant 2, mRNA [NM_013406]	1725	GO:0005515|GO:0008284|GO:0008612|GO:0051289|GO:0050983|GO:0042102|GO:0042593|GO:0044267|GO:0006412|GO:0043687|GO:0034038|GO:0005829	12790482	chr19	12790344	-	hs|19p13.2	NM_013406	deoxyhypusine synthase	DHPS	chr19:12790482-12790344	NM_013406	Hs.79064
A_33_P3371219	2.01889	1.01356	2.01889	up	FALSE	Homo sapiens syndecan 2 (SDC2), mRNA [NM_002998]	6383	GO:0005515|GO:0007603|GO:0005886|GO:0045202|GO:0044281|GO:0031000|GO:0007411|GO:0030198|GO:0043025|GO:0030204|GO:0030203|GO:0043202|GO:0001666|GO:0048013|GO:0005975|GO:0005796|GO:0006027|GO:0030165|GO:0001523|GO:0006024|GO:0048814|GO:0008150|GO:0048813|GO:0042060|GO:0009405|GO:0016021	97624037	chr8	97623978	+	hs|8q22.1	NM_002998	syndecan 2	SDC2	chr8:97623978-97624037	NM_002998	Hs.1501
A_23_P29773	3.83931	1.94085	3.83931	up	FALSE	Homo sapiens lysosomal-associated membrane protein 3 (LAMP3), mRNA [NM_014398]	27074	GO:0097233|GO:0008283|GO:0016021|GO:0005765|GO:0002376	182840122	chr3	182840063	-	hs|3q27.1	NM_014398	lysosomal-associated membrane protein 3	LAMP3	chr3:182840122-182840063	NM_014398	Hs.518448
A_33_P3280461	-2.1287	-1.08997	2.1287	down	FALSE	Homo sapiens thyroid hormone receptor associated protein 3 (THRAP3), mRNA [NM_005119]	9967	GO:0051219|GO:0005515|GO:0008380|GO:0048026|GO:0006367|GO:0005634|GO:0046966|GO:0030374|GO:0030518|GO:0000381|GO:0042809|GO:0045944|GO:0004872|GO:0048255|GO:0001046|GO:0035145|GO:0070062|GO:0006397|GO:0003712|GO:0001104|GO:0003713|GO:0000956|GO:0005524|GO:0016592|GO:0042753|GO:0005654|GO:0045893|GO:0030521	36770049	chr1	36769990	+	hs|1p34.3	NM_005119	thyroid hormone receptor associated protein 3	THRAP3	chr1:36769990-36770049	NM_005119	Hs.744057
A_32_P198325	2.27209	1.18402	2.27209	up	FALSE	Homo sapiens leucine rich repeat containing 75B (LRRC75B), mRNA [NM_207644]	388886		24981830	chr22	24981771	-	hs|22q11.23	NM_207644	leucine rich repeat containing 75B	LRRC75B	chr22:24981830-24981771	NM_207644	Hs.113314
A_23_P131778	2.37597	1.24852	2.37597	up	FALSE	Homo sapiens mannosidase, beta A, lysosomal-like (MANBAL), transcript variant 1, mRNA [NM_022077]	63905	GO:0016021	35945328	chr20	35945269	+	hs|20q11.23	NM_022077	mannosidase, beta A, lysosomal-like	MANBAL	chr20:35945269-35945328	NM_022077	Hs.6126
A_33_P3228427	2.02773	1.01986	2.02773	up	FALSE	BX103560 NCI_CGAP_GC4 Homo sapiens cDNA clone IMAGp998I073716, mRNA sequence [BX103560]			155800690	chr4	155800631	+	hs|4q32.1	BX103560			chr4:155800631-155800690		Hs.591678
A_23_P207456	2.03372	1.02412	2.03372	up	FALSE	Homo sapiens chemokine (C-C motif) ligand 8 (CCL8), mRNA [NM_005623]	6355	GO:0008009|GO:0006874|GO:0007267|GO:0043085|GO:0009615|GO:0006887|GO:0005615|GO:0007165|GO:0006955|GO:0016004|GO:0004672|GO:0006954|GO:0006935|GO:0060326|GO:0006468|GO:0006816|GO:0008201	32648161	chr17	32648102	+	hs|17q12	NM_005623	chemokine (C-C motif) ligand 8	CCL8	chr17:32648102-32648161	NM_005623	Hs.271387
A_23_P420209	3.68007	1.87973	3.68007	up	FALSE	Homo sapiens glucosaminyl (N-acetyl) transferase 3, mucin type (GCNT3), mRNA [NM_004751]	9245	GO:0003829|GO:0005975|GO:0002426|GO:0016266|GO:0008109|GO:0050892|GO:0000139|GO:0006493|GO:0016020|GO:0060993|GO:0048729|GO:0016021|GO:0044267|GO:0047225|GO:0070062|GO:0043687	59911423	chr15	59911364	+	hs|15q22.2	NM_004751	glucosaminyl (N-acetyl) transferase 3, mucin type	GCNT3	chr15:59911364-59911423	NM_004751	Hs.194710
A_23_P107724	-29.5383	-4.88452	29.5383	down	FALSE	Homo sapiens zinc finger protein 112 (ZNF112), transcript variant 2, mRNA [NM_013380]	7771	GO:0006355|GO:0005634|GO:0003677|GO:0046872|GO:0006351	44830983	chr19	44830924	-	hs|19q13.31	NM_013380	zinc finger protein 112	ZNF112	chr19:44830983-44830924	NM_013380	Hs.48589
A_33_P3340294	2.29994	1.20159	2.29994	up	FALSE	Homo sapiens RNA binding motif protein 33 (RBM33), mRNA [NM_053043]	155435	GO:0000166	155567975	chr7	155567916	+	hs|7q36.3	NM_053043	RNA binding motif protein 33	RBM33	chr7:155567916-155567975	NM_053043	Hs.591815
A_23_P123228	2.08932	1.06303	2.08932	up	FALSE	Homo sapiens solute carrier family 26 (anion exchanger), member 3 (SLC26A3), mRNA [NM_000111]	1811	GO:0003712|GO:0005515|GO:0006820|GO:0005215|GO:0007588|GO:0006355|GO:0003700|GO:0005886|GO:0097225|GO:0031526|GO:0055085|GO:0060081|GO:0016324|GO:0016020|GO:0015301|GO:0005887|GO:0015108|GO:0015106|GO:0051454|GO:0015701|GO:0008271|GO:0071320|GO:0048240|GO:0006811	107414424	chr7	107414365	-	hs|7q31.1	NM_000111	solute carrier family 26 (anion exchanger), member 3	SLC26A3	chr7:107414424-107414365	NM_000111	Hs.1650
A_33_P3230239	2.19804	1.13622	2.19804	up	FALSE	Homo sapiens CUB and Sushi multiple domains 1 (CSMD1), mRNA [NM_033225]	64478	GO:0016021	3855480	chr8	3611564	-	hs|8p23.2	NM_033225	CUB and Sushi multiple domains 1	CSMD1	chr8:3855480-3611564	NM_033225	Hs.571466
A_32_P461386	2.00313	1.00226	2.00313	up	FALSE	PREDICTED: Homo sapiens coiled-coil domain containing 36 (CCDC36), transcript variant X3, mRNA [XM_006713124]	339834		49237244	chr3	49237185	+	hs|3p21.31	XM_006713124	coiled-coil domain containing 36	CCDC36	chr3:49237185-49237244	XM_006713124	Hs.631931
A_33_P3278911	2.40314	1.26492	2.40314	up	FALSE	PHD finger protein 20-like 1 [Source:HGNC Symbol;Acc:HGNC:24280] [ENST00000486199]	51105	GO:0005515|GO:0008270	133837365	chr8	133837306	+	hs|8q24.22	XM_005250942	PHD finger protein 20-like 1	PHF20L1	chr8:133837306-133837365	XM_005250942	Hs.304362
A_23_P141126	2.30555	1.20511	2.30555	up	FALSE	Homo sapiens galactokinase 1 (GALK1), mRNA [NM_000154]	2584	GO:0005975|GO:0019388|GO:0044281|GO:0005524|GO:0005829|GO:0004335|GO:0005737|GO:0005534|GO:0016020|GO:0019402|GO:0009405|GO:0046835|GO:0006012|GO:0070062	73754580	chr17	73754445	-	hs|17q25.1	NM_000154	galactokinase 1	GALK1	chr17:73754580-73754445	NM_000154	Hs.407966
A_23_P207811	-8.84283	-3.14451	8.84283	down	FALSE	Homo sapiens poly(A) binding protein interacting protein 1 (PAIP1), transcript variant 1, mRNA [NM_006451]	10605	GO:0005515|GO:0010467|GO:0005737|GO:0003723|GO:0045727|GO:0008494|GO:0048255|GO:0006413|GO:0000289|GO:0005829|GO:0000288	43526482	chr5	43526423	-	hs|5p12	NM_006451	poly(A) binding protein interacting protein 1	PAIP1	chr5:43526482-43526423	NM_006451	Hs.482038
A_23_P370682	4.64717	2.21635	4.64717	up	FALSE	Homo sapiens basic leucine zipper transcription factor, ATF-like 2 (BATF2), transcript variant 1, mRNA [NM_138456]	116071	GO:0043565|GO:0005515|GO:0003700|GO:0006357|GO:0042832|GO:0005634|GO:0043011|GO:0006351	64755631	chr11	64755572	-	hs|11q13.1	NM_138456	basic leucine zipper transcription factor, ATF-like 2	BATF2	chr11:64755631-64755572	NM_138456	Hs.124840
A_24_P328524	-3.01236	-1.59089	3.01236	down	FALSE	Homo sapiens kalirin, RhoGEF kinase (KALRN), transcript variant 2, mRNA [NM_003947]	8997	GO:0005515|GO:0051056|GO:0048011|GO:0043065|GO:0048013|GO:0007264|GO:0015629|GO:0097190|GO:0005524|GO:0046872|GO:0005829|GO:0007399|GO:0043547|GO:0035556|GO:0005085|GO:0007165|GO:0032321|GO:0004674|GO:0007411|GO:0006468|GO:0005089|GO:0016192|GO:0070062	124238677	chr3	124238618	+	hs|3q21.2	NM_003947	kalirin, RhoGEF kinase	KALRN	chr3:124238618-124238677	NM_003947	Hs.8004
A_19_P00800927	2.0111	1.00798	2.0111	up	FALSE	LNCipedia lincRNA (lnc-SLC25A30-1), lincRNA [lnc-SLC25A30-1:1]			45959742	chr13	45959683	-	hs|13q14.13		lnc-SLC25A30-1:1	lnc-SLC25A30-1	chr13:45959742-45959683
A_23_P106633	-7.55388	-2.91722	7.55388	down	FALSE	Homo sapiens DEAD (Asp-Glu-Ala-Asp) box polypeptide 28 (DDX28), mRNA [NM_018380]	55794	GO:0042645|GO:0005739|GO:0005737|GO:0008152|GO:0005730|GO:0004386|GO:0005634|GO:0005524	68055311	chr16	68055252	-	hs|16q22.1	NM_018380	DEAD (Asp-Glu-Ala-Asp) box polypeptide 28	DDX28	chr16:68055311-68055252	NM_018380	Hs.458313
A_33_P3398195	2.47068	1.30491	2.47068	up	FALSE	Homo sapiens kallikrein-related peptidase 9 (KLK9), mRNA [NM_012315]	284366	GO:0004252|GO:0006508|GO:0005576	51506104	chr19	51506045	-	hs|19q13.41	NM_012315	kallikrein-related peptidase 9	KLK9	chr19:51506104-51506045	NM_012315	Hs.448942
A_24_P360269	2.21756	1.14897	2.21756	up	FALSE	Homo sapiens ribonuclease T2 (RNASET2), mRNA [NM_003730]	8635	GO:0003723|GO:0033897|GO:0005788|GO:0005576|GO:0004540|GO:0005764|GO:0005615|GO:0070062|GO:0043202|GO:0006401	167344538	chr6	167343227	-	hs|6q27	NM_003730	ribonuclease T2	RNASET2	chr6:167344538-167343227	NM_003730	Hs.529989
A_23_P400235	2.43723	1.28524	2.43723	up	FALSE	Homo sapiens methylmalonyl CoA mutase (MUT), mRNA [NM_000255]	4594	GO:0006635|GO:0009235|GO:0031419|GO:0006767|GO:0044281|GO:0009791|GO:0050667|GO:0046872|GO:0072341|GO:0005739|GO:0004494|GO:0006766|GO:0005759|GO:0019626|GO:0044255	49399349	chr6	49399290	-	hs|6p12.3	NM_000255	methylmalonyl CoA mutase	MUT	chr6:49399349-49399290	NM_000255	Hs.485527
A_19_P00315977	2.01785	1.01282	2.01785	up	FALSE				22194333	chr6	22194274	-	hs|6p22.3				chr6:022194333-022194274
A_33_P3345031	-5.97018	-2.57777	5.97018	down	FALSE				207273034	chr2	207272975	-	hs|2q33.3				chr2:207273034-207272975
A_19_P00317965	2.84279	1.50731	2.84279	up	FALSE	MIR4435-1 host gene (non-protein coding) [Source:HGNC Symbol;Acc:HGNC:35163] [ENST00000609220]			111954531	chr2	111954472	-	hs|2q13				chr2:111954531-111954472	XR_249188
A_33_P3406661	2.64465	1.40308	2.64465	up	FALSE	Homo sapiens transmembrane protein 63C (TMEM63C), mRNA [NM_020431]	57156	GO:0016021|GO:0005227|GO:0006812	77725837	chr14	77725778	+	hs|14q24.3	NM_020431	transmembrane protein 63C	TMEM63C	chr14:77725778-77725837	NM_020431	Hs.22452
A_33_P3380405	2.35111	1.23334	2.35111	up	FALSE	cytohesin 1 [Source:HGNC Symbol;Acc:HGNC:9501] [ENST00000586299]	9267	GO:0090162|GO:0005515|GO:0005802|GO:0005886|GO:0030155|GO:0005829|GO:0008289|GO:0031234|GO:0043547|GO:0005086|GO:0005737|GO:0032012|GO:0005923|GO:0016192	76673586	chr17	76673527	-	hs|17q25.3	AK123894	cytohesin 1	CYTH1	chr17:76673586-76673527		Hs.191215
A_33_P3213408	3.15603	1.65811	3.15603	up	FALSE	Homo sapiens olfactory receptor, family 10, subfamily AD, member 1 (OR10AD1), mRNA [NM_001004134]	121275	GO:0050911|GO:0004984|GO:0007186|GO:0005886|GO:0004930|GO:0016021	48596207	chr12	48596148	-	hs|12q13.11	NM_001004134	olfactory receptor, family 10, subfamily AD, member 1	OR10AD1	chr12:48596207-48596148	NM_001004134	Hs.446790
A_23_P11652	-2.49782	-1.32067	2.49782	down	FALSE	Homo sapiens ubiquitin specific peptidase 1 (USP1), transcript variant 1, mRNA [NM_003368]	7398	GO:0005515|GO:0016579|GO:0004843|GO:0005634|GO:0004197|GO:0001501|GO:0006281|GO:0006282|GO:0061136|GO:0035520|GO:0005654|GO:0043161|GO:0009411	62917329	chr1	62917270	+	hs|1p31.3	NM_003368	ubiquitin specific peptidase 1	USP1	chr1:62917270-62917329	NM_003368	Hs.35086
A_33_P3349646	-5.54246	-2.47053	5.54246	down	FALSE	Homo sapiens protocadherin 7 (PCDH7), transcript variant a, mRNA [NM_002589]	5099	GO:0005886|GO:0005887|GO:0005509|GO:0007156	30726218	chr4	30726159	+	hs|4p15.1	NM_002589	protocadherin 7	PCDH7	chr4:30726159-30726218	NM_002589	Hs.479439
A_19_P00316599	-2.56558	-1.35929	2.56558	down	FALSE	Homo sapiens mRNA; cDNA DKFZp686K1098 (from clone DKFZp686K1098). [BX649033]			73425131	chrX	73425072	-	hs|Xq13.2	BX649033			chrX:73425131-73425072		Hs.276976
A_23_P13998	3.66779	1.87491	3.66779	up	FALSE	Homo sapiens golgin A2 pseudogene 5 (GOLGA2P5), transcript variant 1, non-coding RNA [NR_036632]	55592	GO:0005794	100550425	chr12	100550366	-	hs|12q23.1	NR_036632	golgin A2 pseudogene 5	GOLGA2P5	chr12:100550425-100550366	NR_036632	Hs.524660
A_23_P9402	2.04264	1.03043	2.04264	up	FALSE	Homo sapiens ciliary neurotrophic factor receptor (CNTFR), transcript variant 1, mRNA [NM_147164]	1271	GO:0008284|GO:0003360|GO:0097059|GO:0005102|GO:0031225|GO:0070120|GO:0070110|GO:0007399|GO:0007165|GO:0043524|GO:0001967|GO:0019955|GO:0060538|GO:0007548|GO:0004897|GO:0019898	34551529	chr9	34551470	-	hs|9p13.3	NM_147164	ciliary neurotrophic factor receptor	CNTFR	chr9:34551529-34551470	NM_147164	Hs.129966
A_24_P184388	-7.19222	-2.84644	7.19222	down	FALSE	Homo sapiens leucine rich transmembrane and O-methyltransferase domain containing (LRTOMT), transcript variant 1, mRNA [NM_145309]	220074	GO:0005737|GO:0016206|GO:0007605|GO:0016021|GO:0005575|GO:0042135|GO:0042424|GO:0032259|GO:0060117	71807794	chr11	71807735	+	hs|11q13.4	NM_145309	leucine rich transmembrane and O-methyltransferase domain containing	LRTOMT	chr11:71807735-71807794	NM_145309	Hs.317243
A_19_P00316202	2.44373	1.28908	2.44373	up	FALSE	Homo sapiens hypothetical protein LOC286149, mRNA (cDNA clone IMAGE:40114544). [BC128221]			96085368	chr8	96085309	-	hs|8q22.1	BC128221	lnc-TP53INP1-1:1	lnc-TP53INP1-1	chr8:96085368-96085309		Hs.665518
A_24_P187799	2.02916	1.02088	2.02916	up	FALSE	Homo sapiens cadherin-like and PC-esterase domain containing 1 (CPED1), transcript variant 1, mRNA [NM_024913]	79974	GO:0005783	120768526	chr7	120768467	+	hs|7q31.31	NM_024913	cadherin-like and PC-esterase domain containing 1	CPED1	chr7:120768467-120768526	NM_024913	Hs.189652
A_23_P29922	-7.81479	-2.96621	7.81479	down	FALSE	Homo sapiens toll-like receptor 3 (TLR3), mRNA [NM_003265]	7098	GO:0005515|GO:0032755|GO:0034123|GO:0046330|GO:0007249|GO:0005765|GO:0032757|GO:0042802|GO:0002756|GO:0051607|GO:0045078|GO:0009597|GO:0042742|GO:0032728|GO:0009986|GO:0032760|GO:0032722|GO:0002224|GO:0045359|GO:0071346|GO:0005887|GO:0045087|GO:0045356|GO:0005789|GO:0035666|GO:0010008|GO:0004888|GO:0045080|GO:0003725|GO:0042346|GO:0034142|GO:0035458|GO:0032735|GO:0005737|GO:0051092|GO:0006954|GO:…	187005949	chr4	187005890	+	hs|4q35.1	NM_003265	toll-like receptor 3	TLR3	chr4:187005890-187005949	NM_003265	Hs.657724
A_33_P3508342	2.02901	1.02078	2.02901	up	FALSE	Homo sapiens family with sequence similarity 135, member B (FAM135B), mRNA [NM_015912]	51059		139144895	chr8	139144836	-	hs|8q24.23	NM_015912	family with sequence similarity 135, member B	FAM135B	chr8:139144895-139144836	NM_015912	Hs.126024
A_23_P53137	5.19568	2.37731	5.19568	up	FALSE	Homo sapiens hemoglobin, gamma A (HBG1), mRNA [NM_000559]	3047	GO:0019825|GO:0005833|GO:0005506|GO:0007596|GO:0005344|GO:0020037|GO:0015671|GO:0005829	5269593	chr11	5269534	-	hs|11p15.4	NM_000559	hemoglobin, gamma A	HBG1	chr11:5269593-5269534	NM_000559	Hs.702189
A_24_P413941	-2.84206	-1.50694	2.84206	down	FALSE	Homo sapiens chromosome 2 open reading frame 69 (C2orf69), mRNA [NM_153689]	205327	GO:0005576	200792729	chr2	200792670	+	hs|2q33.1	NM_153689	chromosome 2 open reading frame 69	C2orf69	chr2:200792670-200792729	NM_153689	Hs.471040
A_33_P3257558	2.85632	1.51416	2.85632	up	FALSE	centriolin [Source:HGNC Symbol;Acc:HGNC:1858] [ENST00000491018]	11064	GO:0005515|GO:0005813|GO:0005737|GO:0006996|GO:0016020|GO:0000086|GO:0000278|GO:0051301|GO:0005829	123923783	chr9	123923724	+	hs|9q33.2		centriolin	CNTRL	chr9:123923724-123923783
A_23_P302787	2.02764	1.0198	2.02764	up	FALSE	Homo sapiens long intergenic non-protein coding RNA 1116 (LINC01116), long non-coding RNA [NR_040001]	375295		177494727	chr2	177494668	-	hs|2q31.1	NR_040001	long intergenic non-protein coding RNA 1116	LINC01116	chr2:177494727-177494668	NR_040001	Hs.636452
A_23_P116249	2.03283	1.02349	2.03283	up	FALSE	Homo sapiens glutamate receptor, ionotropic, kainate 4 (GRIK4), transcript variant 2, mRNA [NM_014619]	2900	GO:0030054|GO:0005886|GO:0005234|GO:0035249|GO:0007268|GO:0031960|GO:0005634|GO:0007215|GO:0030425|GO:0042734|GO:0035235|GO:0032983|GO:0034220|GO:0005887|GO:0045211|GO:0043195|GO:0006810|GO:0015277|GO:0043204	120852903	chr11	120852844	+	hs|11q23.3	NM_014619	glutamate receptor, ionotropic, kainate 4	GRIK4	chr11:120852844-120852903	NM_014619	Hs.568901
A_23_P102286	2.07707	1.05455	2.07707	up	FALSE	Homo sapiens luteinizing hormone/choriogonadotropin receptor (LHCGR), mRNA [NM_000233]	3973	GO:0038106|GO:0005886|GO:0042700|GO:0007200|GO:0004964|GO:0007190|GO:0030539|GO:0071371|GO:0050890|GO:0007186|GO:0005887|GO:0007187|GO:0043950|GO:0032962|GO:0035472|GO:0008584|GO:0005768	48915141	chr2	48915082	-	hs|2p16.3	NM_000233	luteinizing hormone/choriogonadotropin receptor	LHCGR	chr2:48915141-48915082	NM_000233	Hs.468490
A_33_P3324206	-4.50348	-2.17104	4.50348	down	FALSE	Homo sapiens hair growth associated (HR), transcript variant 1, mRNA [NM_005144]	55806	GO:0016604|GO:0006355|GO:0003700|GO:0003714|GO:0016491|GO:0005634|GO:0045892|GO:0003677|GO:0046872|GO:0006351|GO:0055114	21972023	chr8	21971964	-	hs|8p21.3	NM_005144	hair growth associated	HR	chr8:21972023-21971964	NM_005144	Hs.272367
A_32_P776626	2.02591	1.01857	2.02591	up	FALSE	Homo sapiens RANBP2-like and GRIP domain containing 1 (RGPD1), mRNA [NM_001024457]	400966	GO:0000042	87240792	chr2	87240733	+	hs|2p11.2	NM_001024457	RANBP2-like and GRIP domain containing 1	RGPD1	chr2:87240733-87240792	NM_001024457	Hs.728970
A_23_P118254	-2.15695	-1.10899	2.15695	down	FALSE	Homo sapiens forkhead box F1 (FOXF1), mRNA [NM_001451]	2294	GO:0006366|GO:0001756|GO:0003705|GO:0007224|GO:0007507|GO:0016337|GO:0030198|GO:0060438|GO:0043305|GO:0000977|GO:0030335|GO:0048286|GO:0051150|GO:0000122|GO:0001701|GO:0045198|GO:0060441|GO:0072189|GO:0071345|GO:0072001|GO:0045893|GO:0060446|GO:0051145|GO:0060426|GO:0007368|GO:0030324|GO:0030323|GO:0010811|GO:0005634|GO:0003214|GO:0045944|GO:0048371|GO:0097070|GO:0005667|GO:0001568|GO:0003197|GO:…	86547745	chr16	86547686	+	hs|16q24.1	NM_001451	forkhead box F1	FOXF1	chr16:86547686-86547745	NM_001451	Hs.155591
A_24_P348861	2.00376	1.00271	2.00376	up	FALSE	Homo sapiens testis-specific transcript, Y-linked 15 (non-protein coding) (TTTY15), long non-coding RNA [NR_001545]	64595		14804038	chrY	14803979	+	hs|Yq11.21	NR_001545	testis-specific transcript, Y-linked 15 (non-protein coding)	TTTY15	chrY:14803979-14804038	NR_001545	Hs.433656
A_23_P23303	-3.92746	-1.9736	3.92746	down	FALSE	Homo sapiens exonuclease 1 (EXO1), transcript variant 3, mRNA [NM_003686]	9156	GO:0005515|GO:0051321|GO:0035312|GO:0008409|GO:0090305|GO:0045190|GO:0051908|GO:0005634|GO:0006310|GO:0016446|GO:0003677|GO:0046872|GO:0004527|GO:0006281|GO:0045145|GO:0004523|GO:0043566|GO:0048256|GO:0005654|GO:0006298|GO:0000737|GO:0000738|GO:0002455	242048776	chr1	242048717	+	hs|1q43	NM_003686	exonuclease 1	EXO1	chr1:242048717-242048776	NM_003686	Hs.498248
A_33_P3725227	2.6668	1.41511	2.6668	up	FALSE	Homo sapiens cordon-bleu WH2 repeat protein (COBL), transcript variant 2, mRNA [NM_015198]	23242	GO:0030424|GO:0048471|GO:0033504|GO:0005886|GO:0001757|GO:0005884|GO:0001843|GO:0048565|GO:0044294|GO:0044295|GO:0001726|GO:0030425|GO:0001889|GO:0003785|GO:1900029|GO:0000578|GO:0016020|GO:0051639|GO:0048669|GO:0043025|GO:0030041|GO:0030903|GO:0005938|GO:1900006	51085038	chr7	51084979	-	hs|7p12.1	NM_015198	cordon-bleu WH2 repeat protein	COBL	chr7:51085038-51084979	NM_015198	Hs.99141
A_19_P00805930	-7.35045	-2.87783	7.35045	down	FALSE				143711615	chr8	143711556	-	hs|8q24.3				chr8:143711615-143711556
A_23_P156788	2.53219	1.34038	2.53219	up	FALSE	Homo sapiens syntaxin 11 (STX11), mRNA [NM_003764]	8676	GO:0005515|GO:0043316|GO:0043320|GO:0005794|GO:0005886|GO:0043312|GO:0031201|GO:0006886|GO:0008021|GO:0012505|GO:0005484|GO:0000149|GO:0061025|GO:0031629|GO:0016021|GO:0048278	144508757	chr6	144508698	+	hs|6q24.2	NM_003764	syntaxin 11	STX11	chr6:144508698-144508757	NM_003764	Hs.118958
A_23_P369815	2.05103	1.03635	2.05103	up	FALSE	Homo sapiens Fas ligand (TNF superfamily, member 6) (FASLG), transcript variant 1, mRNA [NM_000639]	356	GO:0005515|GO:0008625|GO:0048471|GO:0008284|GO:2001239|GO:0005886|GO:0070231|GO:0007267|GO:0005634|GO:0006925|GO:0060205|GO:0005615|GO:0006955|GO:0043525|GO:0032496|GO:0043123|GO:0070062|GO:0043202|GO:0005164|GO:0070266|GO:0043065|GO:0045742|GO:0006919|GO:0005102|GO:0006915|GO:0005576|GO:0005123|GO:0000122|GO:0097191|GO:0070848|GO:0097190|GO:0005125|GO:0006351|GO:0007165|GO:0048388|GO:0030644|GO:…	172635744	chr1	172635685	+	hs|1q24.3	NM_000639	Fas ligand (TNF superfamily, member 6)	FASLG	chr1:172635685-172635744	NM_000639	Hs.2007
A_23_P101131	5.90762	2.56258	5.90762	up	FALSE	Homo sapiens gastrin-releasing peptide (GRP), transcript variant 1, mRNA [NM_002091]	2922	GO:0007165|GO:0007218|GO:0005102|GO:0005576|GO:0005184|GO:0005615	56897977	chr18	56897918	+	hs|18q21.32	NM_002091	gastrin-releasing peptide	GRP	chr18:56897918-56897977	NM_002091	Hs.153444
A_23_P38446	2.96123	1.56619	2.96123	up	FALSE	Homo sapiens tumor necrosis factor, alpha-induced protein 1 (endothelial) (TNFAIP1), mRNA [NM_021137]	7126	GO:0005515|GO:0004842|GO:0016567|GO:0035024|GO:0045740|GO:0043149|GO:0019904|GO:0005730|GO:0006915|GO:0009790|GO:0006260|GO:0005737|GO:0006955|GO:0016477|GO:0031463|GO:0051260|GO:0043161|GO:0017049|GO:0005768	26673967	chr17	26673908	+	hs|17q11.2	NM_021137	tumor necrosis factor, alpha-induced protein 1 (endothelial)	TNFAIP1	chr17:26673908-26673967	NM_021137	Hs.76090
A_33_P3286621	2.03613	1.02583	2.03613	up	FALSE	Homo sapiens small Cajal body-specific RNA 16 (SCARNA16), guide RNA [NR_003013]	677781		75085575	chr17	75085516	+	hs|17q25.2	NR_003013	small Cajal body-specific RNA 16	SCARNA16	chr17:75085516-75085575	NR_003013	Hs.720923
A_19_P00804961	3.42641	1.7767	3.42641	up	FALSE				109034327	chr9	109034268	+	hs|9q31.2				chr9:109034268-109034327
A_32_P38467	3.27331	1.71075	3.27331	up	FALSE	Homo sapiens small nucleolar RNA host gene 8 (non-protein coding) (SNHG8), transcript variant 1, long non-coding RNA [NR_003584]	100093630		119200884	chr4	119200825	+	hs|4q26	NR_003584	small nucleolar RNA host gene 8 (non-protein coding)	SNHG8	chr4:119200825-119200884	NR_003584	Hs.535762
A_23_P88470	-2.72223	-1.44479	2.72223	down	FALSE	Homo sapiens transient receptor potential cation channel, subfamily M, member 7 (TRPM7), transcript variant 1, mRNA [NM_017672]	54822	GO:0005262|GO:0070266|GO:0005886|GO:0031032|GO:0003779|GO:0016340|GO:0055085|GO:0001726|GO:0005524|GO:0046872|GO:0034220|GO:0046777|GO:0004674|GO:0010961|GO:0070588|GO:0017022|GO:0016021	50853618	chr15	50853559	-	hs|15q21.2	NM_017672	transient receptor potential cation channel, subfamily M, member 7	TRPM7	chr15:50853618-50853559	NM_017672	Hs.512894
A_19_P00330626	2.01409	1.01013	2.01409	up	FALSE				28557044	chr8	28556985	+	hs|8p21.1				chr8:028556985-028557044
A_23_P7582	-2.36461	-1.2416	2.36461	down	FALSE	Homo sapiens transcription factor 7 (T-cell specific, HMG-box) (TCF7), transcript variant 1, mRNA [NM_003202]	6932	GO:0005515|GO:0005667|GO:0003700|GO:0044212|GO:0006357|GO:0008013|GO:0033153|GO:0046632|GO:0048699|GO:0044336|GO:0005634|GO:0006351|GO:0043565|GO:0006955|GO:0048557|GO:0007420|GO:0048619|GO:0042127|GO:0003682|GO:0030538|GO:0021915|GO:0071353|GO:0005654|GO:0060070	133483296	chr5	133483237	+	hs|5q31.1	NM_003202	transcription factor 7 (T-cell specific, HMG-box)	TCF7	chr5:133483237-133483296	NM_003202	Hs.573153
A_23_P5221	2.18729	1.12914	2.18729	up	FALSE	Homo sapiens zinc finger protein 333 (ZNF333), transcript variant 1, mRNA [NM_032433]	84449	GO:0006355|GO:0005634|GO:0003677|GO:0046872|GO:0006351	14831226	chr19	14831167	+	hs|19p13.12	NM_032433	zinc finger protein 333	ZNF333	chr19:14831167-14831226	NM_032433	Hs.515215
A_23_P50121	2.04224	1.03015	2.04224	up	FALSE	Homo sapiens melanocortin 4 receptor (MC4R), mRNA [NM_005912]	4160	GO:0005515|GO:2000821|GO:0032868|GO:0007631|GO:0005886|GO:0030819|GO:2000252|GO:0002024|GO:0005634|GO:0004977|GO:0006112|GO:0042923|GO:0045780|GO:0004980|GO:0007188|GO:0016021|GO:0017046|GO:0030073|GO:0031625	58039129	chr18	58039070	-	hs|18q21.32	NM_005912	melanocortin 4 receptor	MC4R	chr18:58039129-58039070	NM_005912	Hs.532833
A_24_P160225	2.01934	1.01389	2.01934	up	FALSE	Homo sapiens chromosome X open reading frame 36 (CXorf36), transcript variant 2, mRNA [NM_024689]	79742	GO:0005576	45021867	chrX	45021808	-	hs|Xp11.3	NM_024689	chromosome X open reading frame 36	CXorf36	chrX:45021867-45021808	NM_024689	Hs.98321
A_24_P649282	2.01964	1.0141	2.01964	up	FALSE	Homo sapiens leucine zipper protein 2 (LUZP2), transcript variant 1, mRNA [NM_001009909]	338645	GO:0005576	25104066	chr11	25104007	+	hs|11p14.3	NM_001009909	leucine zipper protein 2	LUZP2	chr11:25104007-25104066	NM_001009909	Hs.144138
A_24_P234768	2.01365	1.00981	2.01365	up	FALSE	Homo sapiens 5-hydroxytryptamine (serotonin) receptor 4, G protein-coupled (HTR4), transcript variant i, mRNA [NM_001040173]	3360	GO:0008284|GO:0005737|GO:0004993|GO:0016020|GO:0007186|GO:0005886|GO:0007187|GO:0005887|GO:0032098|GO:0007268|GO:0007210|GO:0005768	147861236	chr5	147861177	-	hs|5q32	NM_001040173	5-hydroxytryptamine (serotonin) receptor 4, G protein-coupled	HTR4	chr5:147861236-147861177	NM_001040173	Hs.483773
A_33_P3242548	-3.13932	-1.65045	3.13932	down	FALSE	Homo sapiens PR domain containing 5 (PRDM5), transcript variant 3, mRNA [NM_001300824]	11107	GO:0005515|GO:0016575|GO:0044212|GO:0008168|GO:0005634|GO:0000122|GO:0000978|GO:0006351|GO:0046872|GO:0043565|GO:0001078|GO:0070491|GO:0000278|GO:0045892|GO:0051567	121774633	chr4	121774574	-	hs|4q27	NM_001300824	PR domain containing 5	PRDM5	chr4:121774633-121774574	NM_001300824	Hs.666782
A_19_P00315843	2.02232	1.01601	2.02232	up	FALSE	Homo sapiens small Cajal body-specific RNA 16 (SCARNA16), guide RNA [NR_003013]	677781		75085575	chr17	75085516	+	hs|17q25.2	NR_003013	small Cajal body-specific RNA 16	SCARNA16	chr17:75085516-75085575	NR_003013	Hs.720923
A_23_P101374	2.16778	1.11622	2.16778	up	FALSE	cytochrome P450, family 2, subfamily S, polypeptide 1 [Source:HGNC Symbol;Acc:HGNC:15654] [ENST00000310054]	29785	GO:0008392|GO:0006805|GO:0070330|GO:0005506|GO:0005783|GO:0008395|GO:0019373|GO:0044281|GO:0043231|GO:0005737|GO:0019825|GO:0042738|GO:0005789|GO:0016712|GO:0055114|GO:0020037	41713141	chr19	41713082	+	hs|19q13.2	AK027605	cytochrome P450, family 2, subfamily S, polypeptide 1	CYP2S1	chr19:41713082-41713141		Hs.98370
A_23_P105251	-2.50782	-1.32643	2.50782	down	FALSE	Homo sapiens GLI family zinc finger 1 (GLI1), transcript variant 1, mRNA [NM_005269]	2735	GO:0005515|GO:0008017|GO:0008284|GO:0006366|GO:0044212|GO:0030324|GO:0003705|GO:0021696|GO:0021983|GO:0005634|GO:0009954|GO:0007283|GO:0009953|GO:0046872|GO:0007224|GO:0005829|GO:0043231|GO:0045880|GO:0005737|GO:0045944|GO:0090090|GO:0060032|GO:0021938|GO:0045740|GO:0072372|GO:0048546|GO:0003677|GO:0001649|GO:0007418|GO:0009913|GO:0008589|GO:0003682|GO:0005654|GO:0045893	57866030	chr12	57865971	+	hs|12q13.3	NM_005269	GLI family zinc finger 1	GLI1	chr12:57865971-57866030	NM_005269	Hs.632702
A_19_P00318783	2.02574	1.01845	2.02574	up	FALSE				28135355	chr22	28135296	-	hs|22q12.1				chr22:028135355-028135296
A_33_P3314081	2.02752	1.01972	2.02752	up	FALSE	DA959652 SPLEN2 Homo sapiens cDNA clone SPLEN2039783 5', mRNA sequence [DA959652]			102899601	chr10	102899542	-	hs|10q24.31	DA959652			chr10:102899601-102899542		Hs.628713
A_19_P00807554	2.00823	1.00592	2.00823	up	FALSE	UI-H-BI3-ake-b-06-0-UI.s1 NCI_CGAP_Sub5 Homo sapiens cDNA clone IMAGE:2734018 3', mRNA sequence [AW448973]			118592663	chr10	118592604	+	hs|10q25.3	AW448973			chr10:118592604-118592663		Hs.735397
A_19_P00322807	9.1042	3.18653	9.1042	up	FALSE				217385494	chr2	217385435	-	hs|2q35				chr2:217385494-217385435
A_23_P216225	2.50536	1.32502	2.50536	up	FALSE	Homo sapiens early growth response 3 (EGR3), transcript variant 1, mRNA [NM_004430]	1960	GO:0033089|GO:0043066|GO:0035924|GO:0006355|GO:0035767|GO:0003700|GO:0045586|GO:0002042|GO:0005634|GO:0007274|GO:0003677|GO:0046872|GO:0044344|GO:0006351|GO:0005737|GO:0071371|GO:0007517|GO:0001938|GO:0007422|GO:0007623|GO:0071320	22546023	chr8	22545964	-	hs|8p21.3	NM_004430	early growth response 3	EGR3	chr8:22546023-22545964	NM_004430	Hs.534313
A_19_P00321166	-2.54384	-1.34701	2.54384	down	FALSE	Homo sapiens uncharacterized LOC100132356 (LOC100132356), long non-coding RNA [NR_034127]	100132356		43065590	chr5	43065531	-	hs|5p12	NR_034127	uncharacterized LOC100132356	LOC100132356	chr5:43065590-43065531	NR_034127	Hs.726831
A_23_P419641	3.2203	1.6872	3.2203	up	FALSE	Homo sapiens delta-like 4 (Drosophila) (DLL4), mRNA [NM_019074]	54567	GO:0035912|GO:0035924|GO:0060579|GO:0007220|GO:0008285|GO:0005886|GO:0008015|GO:0005112|GO:0061314|GO:0050767|GO:0007219|GO:0003222|GO:0090051|GO:2000179|GO:0001569|GO:0005509|GO:0072554|GO:0001525|GO:0000122|GO:0003208|GO:0044344|GO:0003344|GO:0003209|GO:0010628|GO:0007165|GO:0010596|GO:0001974|GO:0061074|GO:0010629|GO:0016021|GO:0007601	41229714	chr15	41229655	+	hs|15q15.1	NM_019074	delta-like 4 (Drosophila)	DLL4	chr15:41229655-41229714	NM_019074	Hs.511076
A_24_P21752	3.02381	1.59637	3.02381	up	FALSE	Homo sapiens transforming growth factor beta regulator 1 (TBRG1), transcript variant 1, mRNA [NM_032811]	84897	GO:0006260|GO:0005515|GO:0008285|GO:0050821|GO:0007050|GO:0005654|GO:0005634|GO:0032066|GO:0043231	124501209	chr11	124500731	+	hs|11q24.2	NM_032811	transforming growth factor beta regulator 1	TBRG1	chr11:124500731-124501209	NM_032811	Hs.436410
A_23_P408285	2.9414	1.5565	2.9414	up	FALSE	Homo sapiens prickle homolog 1 (Drosophila) (PRICKLE1), transcript variant 1, mRNA [NM_153026]	144165	GO:0005515|GO:0031965|GO:2000691|GO:0032436|GO:0031398|GO:0001843|GO:0008270|GO:0005634|GO:0006606|GO:0090090|GO:0045892|GO:0005829	42853269	chr12	42853210	-	hs|12q12	NM_153026	prickle homolog 1 (Drosophila)	PRICKLE1	chr12:42853269-42853210	NM_153026	Hs.720221
A_23_P39799	-3.78492	-1.92026	3.78492	down	FALSE	Homo sapiens lysyl oxidase-like 3 (LOXL3), transcript variant 1, mRNA [NM_032603]	84695	GO:0005515|GO:0005507|GO:0004720|GO:0005576|GO:0005634|GO:0001837|GO:0005615|GO:0006898|GO:0005737|GO:0016020|GO:0045892|GO:0005044|GO:0055114	74761088	chr2	74761029	-	hs|2p13.1	NM_032603	lysyl oxidase-like 3	LOXL3	chr2:74761088-74761029	NM_032603	Hs.469045
A_32_P113812	-2.12932	-1.09039	2.12932	down	FALSE	Q9HBY7_HUMAN (Q9HBY7) Regulatory erythroid kinase long form (Dual-specificity tyrosine-phosphorylation regulated kinase 3 long isoform) (Dual-specificity tyrosine-(Y)-phosphorylation regulated kinase 3), partial (4%) [THC2689950]			206808056	chr1	206807997	-	hs|1q32.1		lnc-EIF2D-1:1	lnc-EIF2D-1	chr1:206808056-206807997
A_23_P157465	-2.10177	-1.07161	2.10177	down	FALSE	Homo sapiens UBX domain protein 8 (UBXN8), transcript variant 1, mRNA [NM_005671]	7993	GO:0007338|GO:0005515|GO:0030176|GO:0030433	30624402	chr8	30624343	+	hs|8p12	NM_005671	UBX domain protein 8	UBXN8	chr8:30624343-30624402	NM_005671	Hs.153678
A_23_P92107	2.49495	1.31901	2.49495	up	FALSE	Homo sapiens solute carrier family 15 (oligopeptide transporter), member 2 (SLC15A2), transcript variant 1, mRNA [NM_021082]	6565	GO:0005515|GO:0005886|GO:0015031|GO:0055085|GO:0005887|GO:0006810|GO:0042891|GO:0015893|GO:0042895|GO:0015333|GO:0042936|GO:0015334|GO:0070062|GO:0042938|GO:0006811|GO:0015992	121650545	chr3	121650486	+	hs|3q13.33	NM_021082	solute carrier family 15 (oligopeptide transporter), member 2	SLC15A2	chr3:121650486-121650545	NM_021082	Hs.518089
A_23_P64204	-2.07446	-1.05274	2.07446	down	FALSE	Homo sapiens zw10 kinetochore protein (ZW10), mRNA [NM_004724]	9183	GO:0005828|GO:0005515|GO:0007093|GO:0005783|GO:0007096|GO:0034501|GO:0000132|GO:0005634|GO:0015031|GO:0005829|GO:0005737|GO:0007030|GO:0019237|GO:0006888|GO:0000922|GO:0000070|GO:0006461|GO:0007126|GO:0016020|GO:0005789|GO:0000777|GO:0000776|GO:0007080|GO:0000278|GO:0051301	113604384	chr11	113604325	-	hs|11q23.2	NM_004724	zw10 kinetochore protein	ZW10	chr11:113604384-113604325	NM_004724	Hs.503886
A_23_P8848	-2.42411	-1.27746	2.42411	down	FALSE	Homo sapiens integrator complex subunit 9 (INTS9), transcript variant 1, mRNA [NM_018250]	55756	GO:0005515|GO:0005737|GO:0032039|GO:0005654|GO:0016180	28625314	chr8	28625255	-	hs|8p21.1	NM_018250	integrator complex subunit 9	INTS9	chr8:28625314-28625255	NM_018250	Hs.162397
A_23_P207650	2.46953	1.30423	2.46953	up	FALSE	Homo sapiens acyl-CoA dehydrogenase, very long chain (ACADVL), transcript variant 1, mRNA [NM_000018]	37	GO:0042645|GO:0090181|GO:0001659|GO:0006635|GO:0050660|GO:0045717|GO:0005730|GO:0005743|GO:0046322|GO:0005634|GO:0044281|GO:0033539|GO:0004466|GO:0030968|GO:0005739|GO:0005737|GO:0005759|GO:0030855|GO:0003995|GO:0006987|GO:0044267|GO:0044255|GO:0015980	7128498	chr17	7128439	+	hs|17p13.1	NM_000018	acyl-CoA dehydrogenase, very long chain	ACADVL	chr17:7128439-7128498	NM_000018	Hs.437178
A_23_P10980	2.18409	1.12703	2.18409	up	FALSE	Homo sapiens latrophilin 3 (LPHN3), mRNA [NM_015236]	23284	GO:0007186|GO:0005886|GO:0004930|GO:0030246|GO:0016021	62937304	chr4	62937245	+	hs|4q13.1	NM_015236	latrophilin 3	LPHN3	chr4:62937245-62937304	NM_015236	Hs.570770
A_23_P41948	-4.81724	-2.26821	4.81724	down	FALSE	Homo sapiens spindle apparatus coiled-coil protein 1 (SPDL1), mRNA [NM_017785]	54908	GO:0005515|GO:0031577|GO:0005815|GO:0034501|GO:0000132|GO:0005634|GO:0005829|GO:0000922|GO:0000940|GO:0043515|GO:0007080|GO:0000278|GO:0019899|GO:0051301	169031292	chr5	169031233	+	hs|5q35.1	NM_017785	spindle apparatus coiled-coil protein 1	SPDL1	chr5:169031233-169031292	NM_017785	Hs.368710
A_19_P00800934	5.73412	2.51957	5.73412	up	FALSE				86599476	chr11	86599417	-	hs|11q14.2				chr11:086599476-086599417
A_24_P941376	-2.18819	-1.12974	2.18819	down	FALSE	Homo sapiens zinc finger protein 473 (ZNF473), transcript variant 1, mRNA [NM_015428]	25888	GO:0005515|GO:0010467|GO:0006369|GO:0006355|GO:0015030|GO:0006398|GO:0008334|GO:0006366|GO:0031124|GO:0005654|GO:0003677|GO:0046872	50551422	chr19	50551363	+	hs|19q13.33	NM_015428	zinc finger protein 473	ZNF473	chr19:50551363-50551422	NM_015428	Hs.440553
A_33_P3397763	2.807	1.48903	2.807	up	FALSE	Homo sapiens tumor necrosis factor (ligand) superfamily, member 9 (TNFSF9), mRNA [NM_003811]	8744	GO:0032755|GO:0032729|GO:0005164|GO:0005886|GO:0008283|GO:0005102|GO:0007267|GO:0006915|GO:0032735|GO:0005125|GO:0005615|GO:0042104|GO:0007165|GO:0006955|GO:0043011|GO:0016021|GO:0045585	6535925	chr19	6535866	+	hs|19p13.3	NM_003811	tumor necrosis factor (ligand) superfamily, member 9	TNFSF9	chr19:6535866-6535925	NM_003811	Hs.1524
A_33_P3252221	2.02702	1.01936	2.02702	up	FALSE	Homo sapiens neurensin 1 (NRSN1), mRNA [NM_080723]	140767	GO:0030133|GO:0043005|GO:0043025|GO:0016023|GO:0016021|GO:0030426|GO:0007399	24146546	chr6	24146487	+	hs|6p22.3	NM_080723	neurensin 1	NRSN1	chr6:24146487-24146546	NM_080723	Hs.726270
A_33_P3329088	5.6887	2.5081	5.6887	up	FALSE	Homo sapiens protease, serine, 8 (PRSS8), mRNA [NM_002773]	5652	GO:0005515|GO:0005886|GO:0004252|GO:0010765|GO:0006508|GO:0008236|GO:0005576|GO:0016021|GO:0005615|GO:0070062	31142813	chr16	31142754	-	hs|16p11.2	NM_002773	protease, serine, 8	PRSS8	chr16:31142813-31142754	NM_002773	Hs.75799
A_23_P142738	9.10552	3.18674	9.10552	up	FALSE	Homo sapiens transmembrane protein 178A (TMEM178A), transcript variant 1, mRNA [NM_152390]	130733	GO:0016021	39944565	chr2	39944506	+	hs|2p22.1	NM_152390	transmembrane protein 178A	TMEM178A	chr2:39944506-39944565	NM_152390	Hs.40808
A_23_P53276	-2.65975	-1.41129	2.65975	down	FALSE	Homo sapiens timeless circadian clock (TIMELESS), mRNA [NM_003920]	8914	GO:0005515|GO:0000790|GO:0046982|GO:0030324|GO:0005730|GO:0005634|GO:0000122|GO:0042803|GO:0006351|GO:0006974|GO:0007067|GO:0009582|GO:0042127|GO:0009628|GO:0015630|GO:0042752|GO:0007623|GO:0048754|GO:0045892|GO:0002009|GO:0051301	56811004	chr12	56810945	-	hs|12q13.3	NM_003920	timeless circadian clock	TIMELESS	chr12:56811004-56810945	NM_003920	Hs.118631
A_23_P107513	-2.96307	-1.56709	2.96307	down	FALSE	Homo sapiens centrosomal protein 76kDa (CEP76), transcript variant 1, mRNA [NM_024899]	79959	GO:0005515|GO:0043234|GO:0005813|GO:0006996|GO:0005814|GO:0000086|GO:0046599|GO:0000278|GO:0005829	12674543	chr18	12673452	-	hs|18p11.21	NM_024899	centrosomal protein 76kDa	CEP76	chr18:12674543-12673452	NM_024899	Hs.236940
A_33_P3358277	2.17973	1.12415	2.17973	up	FALSE	potassium channel, subfamily K, member 1 [Source:HGNC Symbol;Acc:HGNC:6272] [ENST00000366620]	3775	GO:0005242|GO:0016324|GO:0005886|GO:0008076|GO:0007268|GO:0034765|GO:0031526|GO:0006813|GO:0071805|GO:0035094|GO:0005768	233766509	chr1	233766450	+	hs|1q42.2	AK090902	potassium channel, two pore domain subfamily K, member 1	KCNK1	chr1:233766450-233766509		Hs.208544
A_19_P00321296	2.00843	1.00607	2.00843	up	FALSE				53751181	chr18	53751122	+	hs|18q21.2				chr18:053751122-053751181
A_33_P3373308	2.00894	1.00644	2.00894	up	FALSE	Homo sapiens carbonic anhydrase XIV (CA14) pseudogene (LOC440700), non-coding RNA [NR_036683]	440700		165679197	chr1	165679138	+	hs|1q24.1	NR_036683	carbonic anhydrase XIV (CA14) pseudogene	LOC440700	chr1:165679138-165679197	NR_036683	Hs.568703
A_33_P3419998	-2.6906	-1.42793	2.6906	down	FALSE	Homo sapiens solute carrier family 4, sodium bicarbonate cotransporter, member 8 (SLC4A8), transcript variant 1, mRNA [NM_001039960]	9498	GO:0043005|GO:0005886|GO:0005452|GO:0005887|GO:0051453|GO:0015701|GO:0035725|GO:0055085|GO:0008510|GO:0032809|GO:0006811	51902980	chr12	51902921	+	hs|12q13.13	NM_001039960	solute carrier family 4, sodium bicarbonate cotransporter, member 8	SLC4A8	chr12:51902921-51902980	NM_001039960	Hs.4749
A_23_P214360	2.04406	1.03144	2.04406	up	FALSE	Homo sapiens interferon regulatory factor 4 (IRF4), transcript variant 1, mRNA [NM_002460]	3662	GO:0005515|GO:0003700|GO:0034122|GO:0045404|GO:0019221|GO:0005634|GO:0072540|GO:0005829|GO:0005737|GO:0060337|GO:0045944|GO:0000788|GO:0045368|GO:0043011|GO:0060333|GO:0018022|GO:0042832|GO:0000978|GO:0016279|GO:0006351|GO:0043565|GO:0045086|GO:0001077|GO:0042110|GO:0016020|GO:0043966|GO:0043967|GO:0043388|GO:0005654|GO:0045893|GO:0045622|GO:0045082|GO:0008134	411061	chr6	411002	+	hs|6p25.3	NM_002460	interferon regulatory factor 4	IRF4	chr6:411002-411061	NM_002460	Hs.401013
A_23_P85800	5.42443	2.43947	5.42443	up	FALSE	Homo sapiens CD52 molecule (CD52), mRNA [NM_001803]	1043	GO:0045730|GO:0016020|GO:0005887|GO:0031225|GO:0007204	26646944	chr1	26646885	+	hs|1p36.11	NM_001803	CD52 molecule	CD52	chr1:26646885-26646944	NM_001803	Hs.276770
A_23_P80295	2.0399	1.0285	2.0399	up	FALSE	Homo sapiens synapsin III (SYN3), transcript variant IIIa, mRNA [NM_003490]	8224	GO:0030054|GO:0032228|GO:0008152|GO:0030672|GO:0003824|GO:0005524|GO:0007269|GO:0008021	32909571	chr22	32909512	-	hs|22q12.3	NM_003490	synapsin III	SYN3	chr22:32909571-32909512	NM_003490	Hs.608750
A_33_P3223632	2.02155	1.01546	2.02155	up	FALSE	hect domain and RLD 2 pseudogene 8 [Source:HGNC Symbol;Acc:HGNC:38747] [ENST00000562229]			32782300	chr16	32782241	+	hs|16p11.2				chr16:32782241-32782300		Hs.633945
A_32_P383681	2.23892	1.1628	2.23892	up	FALSE	Homo sapiens dynein, axonemal, heavy chain 6 (DNAH6), mRNA [NM_001370]	1768	GO:0001539|GO:0008152|GO:0005874|GO:0005858|GO:0003777|GO:0016887|GO:0005524|GO:0007018	84806803	chr2	84806744	+	hs|2p11.2	NM_001370	dynein, axonemal, heavy chain 6	DNAH6	chr2:84806744-84806803	NM_001370	Hs.249972
A_33_P3225096	-2.6609	-1.41191	2.6609	down	FALSE	Homo sapiens myotubularin related protein 10 (MTMR10), mRNA [NM_017762]	54893	GO:0016791|GO:0016311	31233472	chr15	31233413	-	hs|15q13.3	NM_017762	myotubularin related protein 10	MTMR10	chr15:31233472-31233413	NM_017762	Hs.30141
A_33_P3543288	2.02669	1.01913	2.02669	up	FALSE	Homo sapiens uncharacterized LOC440446 (LOC440446), long non-coding RNA [NR_122104]	440446		49419930	chr17	49419871	+	hs|17q21.33	NR_122104	uncharacterized LOC440446	LOC440446	chr17:49419871-49419930	NR_122104	Hs.626751
A_23_P350187	-3.50336	-1.80874	3.50336	down	FALSE	Homo sapiens tet methylcytosine dioxygenase 2 (TET2), transcript variant 1, mRNA [NM_001127208]	54790	GO:0005515|GO:0010467|GO:0020027|GO:0001822|GO:0072576|GO:0006211|GO:0080182|GO:0035511|GO:0019858|GO:0048536|GO:0009791|GO:0003677|GO:0008198|GO:0007049|GO:0006493|GO:0045944|GO:0080111|GO:0040029|GO:0030099|GO:0008270|GO:0002318|GO:0070579	106200629	chr4	106200570	+	hs|4q24	NM_001127208	tet methylcytosine dioxygenase 2	TET2	chr4:106200570-106200629	NM_001127208	Hs.706276
A_33_P3354021	-2.25407	-1.17253	2.25407	down	FALSE	Homo sapiens ribosomal protein L23a pseudogene 53 (RPL23AP53), non-coding RNA [NR_003572]	644128		158406	chr8	158347	-	hs|8p23.3	NR_003572	ribosomal protein L23a pseudogene 53	RPL23AP53	chr8:158406-158347	NR_003572	Hs.652159
A_33_P3243214	-3.01481	-1.59207	3.01481	down	FALSE	Homo sapiens chromosome 17 open reading frame 59 (C17orf59), mRNA [NM_017622]	54785		8092553	chr17	8092494	-	hs|17p13.1	NM_017622	chromosome 17 open reading frame 59	C17orf59	chr17:8092553-8092494	NM_017622	Hs.129563
A_23_P75820	2.02847	1.02039	2.02847	up	FALSE	Homo sapiens solute carrier family 22, member 24 (SLC22A24), transcript variant 3, mRNA [NM_001136506]	283238	GO:0016021|GO:0055085|GO:0006811	62850856	chr11	62850797	-	hs|11q12.3	NM_001136506	solute carrier family 22, member 24	SLC22A24	chr11:62850856-62850797	NM_001136506	Hs.375139
A_23_P119923	2.15701	1.10904	2.15701	up	FALSE	Homo sapiens cyclin and CBS domain divalent metal cation transport mediator 4 (CNNM4), mRNA [NM_020184]	26504	GO:0005886|GO:0016021|GO:0031214|GO:0007601|GO:0050896|GO:0006811	97477540	chr2	97477481	+	hs|2q11.2	NM_020184	cyclin and CBS domain divalent metal cation transport mediator 4	CNNM4	chr2:97477481-97477540	NM_020184	Hs.175043
A_33_P3221064	2.24659	1.16774	2.24659	up	FALSE	Homo sapiens latent transforming growth factor beta binding protein 4 (LTBP4), transcript variant 1, mRNA [NM_001042544]	8425	GO:0005515|GO:0050431|GO:0005509|GO:0005578|GO:0005576|GO:0007275|GO:0005539|GO:0001558|GO:0005615|GO:0031012|GO:0030162|GO:0005178|GO:0030198|GO:0006457|GO:0005024|GO:0045595|GO:0030252|GO:0007179|GO:0017015|GO:0070062	41135720	chr19	41135661	+	hs|19q13.2	NM_001042544	latent transforming growth factor beta binding protein 4	LTBP4	chr19:41135661-41135720	NM_001042544	Hs.466766
A_19_P00320678	2.02977	1.02131	2.02977	up	FALSE	Human mRNA for T cell receptor J alpha gene segment JHAP51G. [X58765]			23007946	chr14	23007887	+	hs|14q11.2	X58765			chr14:23007887-23007946		Hs.74647
A_19_P00327669	2.32128	1.21492	2.32128	up	FALSE	Homo sapiens mRNA for FLJ00155 protein. [AK074084]	154810	GO:0005515|GO:0003365|GO:0030054|GO:0031410|GO:0035329|GO:0030027|GO:0005829|GO:0042802|GO:0043536|GO:0005737|GO:0016324|GO:0008180|GO:0005923|GO:0016055	94610434	chr11	94610375	+	hs|11q21	AK074084	angiomotin like 1	AMOTL1	chr11:94610375-94610434		Hs.503594
A_23_P252740	-3.80426	-1.92761	3.80426	down	FALSE	Homo sapiens DNA replication and sister chromatid cohesion 1 (DSCC1), mRNA [NM_024094]	79075	GO:0006260|GO:0005515|GO:0031390|GO:0034421|GO:0034088|GO:0003689|GO:0005654|GO:0000785|GO:0006275|GO:0000775	120847137	chr8	120847079	-	hs|8q24.12	NM_024094	DNA replication and sister chromatid cohesion 1	DSCC1	chr8:120847137-120847079	NM_024094	Hs.315167
A_23_P156289	-3.93069	-1.97478	3.93069	down	FALSE	Homo sapiens oncostatin M receptor (OSMR), transcript variant 1, mRNA [NM_003999]	9180	GO:0008284|GO:0019838|GO:0002675|GO:0004924|GO:0005900|GO:0034097|GO:0038165	38933446	chr5	38933387	+	hs|5p13.1	NM_003999	oncostatin M receptor	OSMR	chr5:38933387-38933446	NM_003999	Hs.120658
A_33_P3383724	2.69916	1.43251	2.69916	up	FALSE	Homo sapiens tripartite motif containing 61 (TRIM61), mRNA [NM_001012414]	391712	GO:0005622|GO:0008270	165890823	chr4	165890764	-	hs|4q32.3	NM_001012414	tripartite motif containing 61	TRIM61	chr4:165890823-165890764	NM_001012414	Hs.654633
A_33_P3260572	2.16218	1.11248	2.16218	up	FALSE	Homo sapiens CAP-GLY domain containing linker protein family, member 4 (CLIP4), transcript variant 3, mRNA [NM_001287528]	79745		29386819	chr2	29386760	+	hs|2p23.2	NM_001287528	CAP-GLY domain containing linker protein family, member 4	CLIP4	chr2:29386760-29386819	NM_001287528	Hs.122927
A_33_P3238636	2.03059	1.0219	2.03059	up	FALSE	Homo sapiens coiled-coil domain containing 173 (CCDC173), mRNA [NM_001085447]	129881		170501995	chr2	170501936	-	hs|2q31.1	NM_001085447	coiled-coil domain containing 173	CCDC173	chr2:170501995-170501936	NM_001085447	Hs.370111
A_33_P3265467	2.03054	1.02186	2.03054	up	FALSE	growth differentiation factor 5 opposite strand [Source:HGNC Symbol;Acc:HGNC:33435] [ENST00000374375]			34022985	chr20	34022926	+	hs|20q11.22	BC085019			chr20:34022926-34022985		Hs.711481
A_33_P3255939	2.0307	1.02198	2.0307	up	FALSE	Homo sapiens cDNA FLJ36032 fis, clone TESTI2017069. [AK093351]			151683382	chr1	151683323	+	hs|1q21.3	AK093351			chr1:151683323-151683382
A_33_P3242649	-2.85183	-1.51189	2.85183	down	FALSE	Homo sapiens kinesin family member 18A (KIF18A), mRNA [NM_031217]	81930	GO:0005828|GO:0005515|GO:0008017|GO:0043130|GO:0005634|GO:0015031|GO:0070463|GO:0005829|GO:0019886|GO:0005737|GO:0051010|GO:0008574|GO:0015630|GO:0007019|GO:0007018|GO:0005871|GO:0005815|GO:0003779|GO:0005524|GO:0001726|GO:0007596|GO:0005901|GO:0008152|GO:0007080|GO:0000278	28042475	chr11	28042416	-	hs|11p14.1	NM_031217	kinesin family member 18A	KIF18A	chr11:28042475-28042416	NM_031217	Hs.301052
A_23_P393034	-4.56055	-2.18921	4.56055	down	FALSE	Homo sapiens hyaluronan synthase 3 (HAS3), transcript variant 1, mRNA [NM_005329]	3038	GO:0005886|GO:0005975|GO:0036117|GO:0044281|GO:0045226|GO:0085029|GO:1900106|GO:0005887|GO:0009405|GO:0030213|GO:0030212|GO:0050501|GO:0016021|GO:0007155|GO:0045893|GO:0030203	69151428	chr16	69151369	+	hs|16q22.1	NM_005329	hyaluronan synthase 3	HAS3	chr16:69151369-69151428	NM_005329	Hs.592069
A_23_P211445	-3.16944	-1.66423	3.16944	down	FALSE	Homo sapiens LIM domain kinase 2 (LIMK2), transcript variant 2b, mRNA [NM_016733]	3985	GO:0005515|GO:0016310|GO:0005801|GO:0005737|GO:0046982|GO:0004674|GO:0008270|GO:0006468|GO:0005634|GO:0007283|GO:0005524	31675713	chr22	31675654	+	hs|22q12.2	NM_016733	LIM domain kinase 2	LIMK2	chr22:31675654-31675713	NM_016733	Hs.474596
A_23_P104471	5.41681	2.43744	5.41681	up	FALSE	Homo sapiens dual specificity phosphatase 13 (DUSP13), transcript variant 1, mRNA [NM_001007271]	51207	GO:0005737|GO:0007126|GO:0006470|GO:0008138|GO:0007283|GO:0035335|GO:0004725	76854275	chr10	76854216	-	hs|10q22.2	NM_001007271	dual specificity phosphatase 13	DUSP13	chr10:76854275-76854216	NM_001007271	Hs.178170
A_33_P3243405	-7.41748	-2.89093	7.41748	down	FALSE	Homo sapiens G protein-coupled receptor 182 (GPR182), mRNA [NM_007264]	11318	GO:0007186|GO:0005886|GO:0004930|GO:0016021|GO:0007166|GO:0004888	57390378	chr12	57390319	+	hs|12q13.3	NM_007264	G protein-coupled receptor 182	GPR182	chr12:57390319-57390378	NM_007264	Hs.483909
A_33_P3421913	2.03249	1.02325	2.03249	up	FALSE	Homo sapiens cell adhesion molecule 1 (CADM1), transcript variant 3, mRNA [NM_001301043]	23705	GO:0005515|GO:0030424|GO:0008037|GO:0005886|GO:0050715|GO:0007283|GO:0042803|GO:0030154|GO:0030425|GO:0016323|GO:0051606|GO:0016338|GO:0005911|GO:0042271|GO:0050839|GO:0007156|GO:0007157|GO:0070062|GO:0034329|GO:0005102|GO:0006915|GO:0030165|GO:0007416|GO:0045216|GO:0009826|GO:0008021|GO:0001889|GO:0060348|GO:0007420|GO:0001913|GO:0045954|GO:0050798|GO:0016021|GO:0034332	115044486	chr11	115044427	-	hs|11q23.3	NM_001301043	cell adhesion molecule 1	CADM1	chr11:115044486-115044427	NM_001301043	Hs.370510
A_23_P15174	2.47421	1.30697	2.47421	up	FALSE	Homo sapiens metallothionein 1F (MT1F), transcript variant 1, mRNA [NM_005949]	4494	GO:0071294|GO:0048471|GO:0005737|GO:0008270|GO:0005634|GO:0071276|GO:0045926	56693136	chr16	56693077	+	hs|16q12.2	NM_005949	metallothionein 1F	MT1F	chr16:56693077-56693136	NM_005949	Hs.513626
A_23_P114862	2.06802	1.04825	2.06802	up	FALSE	Homo sapiens angiopoietin-like 7 (ANGPTL7), mRNA [NM_021146]	10218	GO:0005576|GO:0006979	11255918	chr1	11255859	+	hs|1p36.22	NM_021146	angiopoietin-like 7	ANGPTL7	chr1:11255859-11255918	NM_021146	Hs.146559
A_32_P460757	2.03786	1.02706	2.03786	up	FALSE	Homo sapiens trace amine associated receptor 6 (TAAR6), mRNA [NM_175067]	319100	GO:0007186|GO:0005886|GO:0004930|GO:0016021|GO:0001594	132892142	chr6	132892083	+	hs|6q23.2	NM_175067	trace amine associated receptor 6	TAAR6	chr6:132892083-132892142	NM_175067	Hs.434196
A_33_P3352572	2.02853	1.02043	2.02853	up	FALSE				321564	chrX	321505	-	hs|Xp22.33				chrX:000321564-000321505
A_33_P3305973	2.27455	1.18558	2.27455	up	FALSE				64154387	chr12	64154328	-	hs|12q14.2				chr12:64154387-64154328
A_33_P3368358	4.87842	2.28641	4.87842	up	FALSE	Homo sapiens neural precursor cell expressed, developmentally down-regulated 9 (NEDD9), transcript variant 2, mRNA [NM_182966]	4739	GO:0005515|GO:0005794|GO:0005819|GO:0005634|GO:0030027|GO:0007165|GO:0000922|GO:0005737|GO:0007067|GO:0007229|GO:0007010|GO:0007155|GO:0051017|GO:0005925|GO:0005938|GO:0040008|GO:0051301	11201273	chr6	11201214	-	hs|6p24.2	NM_182966	neural precursor cell expressed, developmentally down-regulated 9	NEDD9	chr6:11201273-11201214	NM_182966	Hs.37982
A_33_P3261530	4.87158	2.28439	4.87158	up	FALSE				37778766	chr17	37778707	+	hs|17q12				chr17:37778707-37778766
A_33_P3303572	4.04625	2.01659	4.04625	up	FALSE	Homo sapiens ectodysplasin A (EDA), transcript variant 3, mRNA [NM_001005610]	1896	GO:0005515|GO:0010467|GO:0042346|GO:0005581|GO:0005886|GO:0090263|GO:0030154|GO:0043231|GO:0006955|GO:0051092|GO:0042475|GO:0060662|GO:0005856|GO:0005164|GO:0005102|GO:0045177|GO:0005576|GO:0060789|GO:0007398|GO:0007165|GO:0061153|GO:0007160|GO:0016020|GO:0005887|GO:0005789|GO:0043473|GO:0016021	68836539	chrX	68836480	+	hs|Xq13.1	NM_001005610	ectodysplasin A	EDA	chrX:68836480-68836539	NM_001005610	Hs.105407
A_19_P00316699	2.00669	1.00482	2.00669	up	FALSE	Homo sapiens cancer susceptibility candidate 8 (non-protein coding) (CASC8), transcript variant 2, long non-coding RNA [NR_024393]	727677		128492008	chr8	128491949	-	hs|8q24.21	NR_024393	cancer susceptibility candidate 8 (non-protein coding)	CASC8	chr8:128492008-128491949	NR_024393	Hs.673248
A_23_P118406	-7.50355	-2.90757	7.50355	down	FALSE	Homo sapiens chromosome 17 open reading frame 62 (C17orf62), transcript variant 2, mRNA [NM_001033046]	79415	GO:0005515|GO:0016021	80400963	chr17	80400904	-	hs|17q25.3	NM_001033046	chromosome 17 open reading frame 62	C17orf62	chr17:80400963-80400904	NM_001033046	Hs.163113
A_23_P27128	2.0073	1.00526	2.0073	up	FALSE	Homo sapiens kelch-like family member 10 (KLHL10), mRNA [NM_152467]	317719	GO:0009566|GO:0000902|GO:0005737|GO:0048873|GO:0016567|GO:0007286|GO:0048808|GO:0008584	40004206	chr17	40003625	+	hs|17q21.2	NM_152467	kelch-like family member 10	KLHL10	chr17:40003625-40004206	NM_152467	Hs.127510
A_19_P00318575	2.11867	1.08316	2.11867	up	FALSE				44882141	chr21	44882082	+	hs|21q22.3				chr21:044882082-044882141
A_23_P7873	-3.16568	-1.66252	3.16568	down	FALSE	Homo sapiens minichromosome maintenance complex component 3 (MCM3), transcript variant 1, mRNA [NM_002388]	4172	GO:0005515|GO:0042555|GO:0048471|GO:0005813|GO:0005658|GO:0005634|GO:0003677|GO:0005524|GO:0003678|GO:0043231|GO:0006260|GO:0000082|GO:0006271|GO:0016020|GO:0006270|GO:0005654|GO:0032508|GO:0000278	52128952	chr6	52128893	-	hs|6p12.2	NM_002388	minichromosome maintenance complex component 3	MCM3	chr6:52128952-52128893	NM_002388	Hs.179565
A_24_P388786	2.05122	1.03648	2.05122	up	FALSE	Homo sapiens dynein, axonemal, heavy chain 5 (DNAH5), mRNA [NM_001369]	1767	GO:0008150|GO:0021670|GO:0005930|GO:0008152|GO:0005874|GO:0005858|GO:0003341|GO:0070986|GO:0005575|GO:0003777|GO:0016887|GO:0005524	13690667	chr5	13690608	-	hs|5p15.2	NM_001369	dynein, axonemal, heavy chain 5	DNAH5	chr5:13690667-13690608	NM_001369	Hs.212360
A_23_P108751	2.96474	1.5679	2.96474	up	FALSE	Homo sapiens four and a half LIM domains 2 (FHL2), transcript variant 5, mRNA [NM_001039492]	2274	GO:0005515|GO:0043066|GO:0030018|GO:0003713|GO:0005634|GO:0050681|GO:0044281|GO:0000122|GO:0015629|GO:0031430|GO:0001649|GO:0006351|GO:0042802|GO:0060347|GO:0055015|GO:0005654|GO:0008270|GO:0055014|GO:0009725|GO:0045893|GO:0005925|GO:0044255|GO:0030521|GO:0008134	105977361	chr2	105977302	-	hs|2q12.1	NM_001039492	four and a half LIM domains 2	FHL2	chr2:105977361-105977302	NM_001039492	Hs.443687
A_19_P00803543	2.38201	1.25218	2.38201	up	FALSE	zg77g05.s1 Soares_fetal_heart_NbHH19W Homo sapiens cDNA clone IMAGE:399416 3' similar to contains Alu repetitive element;, mRNA sequence [AA733165]			173833125	chr1	173833066	+	hs|1q25.1	AA733165			chr1:173833066-173833125		Hs.664946
A_24_P369898	2.2909	1.19591	2.2909	up	FALSE	myosin XVB pseudogene [Source:HGNC Symbol;Acc:HGNC:14083] [ENST00000579052]	80022		73616739	chr17	73616680	+	hs|17q25.1	BC128044	myosin XVB pseudogene	MYO15B	chr17:73616680-73616739		Hs.390817
A_23_P429950	2.05025	1.0358	2.05025	up	FALSE	Homo sapiens Kallmann syndrome 1 sequence (KAL1), mRNA [NM_000216]	3730	GO:0010951|GO:0005515|GO:0006935|GO:0005886|GO:0007411|GO:0004867|GO:0005578|GO:0006928|GO:0007155|GO:0008201|GO:0005615|GO:0005201	8497292	chrX	8497233	-	hs|Xp22.31	NM_000216	Kallmann syndrome 1 sequence	KAL1	chrX:8497292-8497233	NM_000216	Hs.521869
A_23_P74309	2.12702	1.08884	2.12702	up	FALSE	Homo sapiens nitric oxide synthase 1 (neuronal) adaptor protein (NOS1AP), transcript variant 1, mRNA [NM_014697]	9722	GO:0050998|GO:0045428|GO:0048471|GO:0030018|GO:0031965|GO:0050999|GO:0030315|GO:0033017|GO:0005634|GO:0042981|GO:0060307|GO:0045429|GO:0005829|GO:0005739|GO:0010628|GO:0042383|GO:0010750|GO:0051000|GO:0005901|GO:2000170|GO:0003062	162338034	chr1	162337975	+	hs|1q23.3	NM_014697	nitric oxide synthase 1 (neuronal) adaptor protein	NOS1AP	chr1:162337975-162338034	NM_014697	Hs.731942
A_19_P00318236	2.00232	1.00167	2.00232	up	FALSE				54292780	chr2	54292721	-	hs|2p16.2				chr2:054292780-054292721
A_23_P215175	2.55898	1.35557	2.55898	up	FALSE	Homo sapiens ATP-binding cassette, sub-family F (GCN20), member 2 (ABCF2), transcript variant 2, mRNA [NM_005692]	10061	GO:0005215|GO:0016020|GO:0008152|GO:0006810|GO:0005740|GO:0043190|GO:0016887|GO:0005524	150912012	chr7	150911266	-	hs|7q36.1	NM_005692	ATP-binding cassette, sub-family F (GCN20), member 2	ABCF2	chr7:150912012-150911266	NM_005692	Hs.654958
A_19_P00807206	2.02474	1.01773	2.02474	up	FALSE				82016659	chr15	82016600	-	hs|15q25.2				chr15:082016659-082016600
A_33_P3279660	2.11371	1.07978	2.11371	up	FALSE	PREDICTED: Homo sapiens ankyrin repeat domain-containing protein 20A3-like (LOC102725379), transcript variant X2, mRNA [XM_006710266]	102723552		58764	chrUn_gl000218	58705	+		XM_006710266	ankyrin repeat domain-containing protein 20A3-like	LOC102723552	chrUn_gl000218:000058705-000058764	XM_006710266	Hs.741115
A_23_P121447	-7.32363	-2.87256	7.32363	down	FALSE	Homo sapiens actin-related protein T3 (ACTRT3), mRNA [NM_032487]	84517	GO:0005737|GO:0005856|GO:0001673	169485353	chr3	169485294	-	hs|3q26.2	NM_032487	actin-related protein T3	ACTRT3	chr3:169485353-169485294	NM_032487	Hs.135411
A_19_P00807919	2.3235	1.2163	2.3235	up	FALSE				194142291	chr2	194142232	+	hs|2q32.3				chr2:194142232-194142291
A_33_P3351745	4.61567	2.20654	4.61567	up	FALSE	Homo sapiens poliovirus receptor related immunoglobulin domain containing (PVRIG), mRNA [NM_024070]	79037	GO:0016021	99819110	chr7	99819051	+	hs|7q22.1	NM_024070	poliovirus receptor related immunoglobulin domain containing	PVRIG	chr7:99819051-99819110	NM_024070	Hs.729356
A_23_P160546	-2.3538	-1.23499	2.3538	down	FALSE	Homo sapiens family with sequence similarity 63, member A (FAM63A), transcript variant 2, mRNA [NM_001040217]	55793	GO:0008150|GO:0005654|GO:0005634|GO:0070062	150969378	chr1	150969319	-	hs|1q21.3	NM_001040217	family with sequence similarity 63, member A	FAM63A	chr1:150969378-150969319	NM_001040217	Hs.743952
A_23_P207003	2.74064	1.45451	2.74064	up	FALSE	Homo sapiens septin 4 (SEPT4), transcript variant 1, mRNA [NM_004574]	5414	GO:0005515|GO:0043065|GO:0097227|GO:0003924|GO:0006915|GO:2001244|GO:0042981|GO:0005634|GO:0005525|GO:0030382|GO:0005739|GO:0007049|GO:0005198|GO:0007420|GO:0008152|GO:0031398|GO:0005856|GO:0048240|GO:0051301	56599121	chr17	56598973	-	hs|17q22	NM_004574	septin 4	2016-09-04	chr17:56599121-56598973	NM_004574	Hs.287518
A_23_P104372	-2.41733	-1.27341	2.41733	down	FALSE	Homo sapiens DnaJ (Hsp40) homolog, subfamily C, member 9 (DNAJC9), mRNA [NM_015190]	23234	GO:0035176|GO:0005634	75002733	chr10	75002674	-	hs|10q22.2	NM_015190	DnaJ (Hsp40) homolog, subfamily C, member 9	DNAJC9	chr10:75002733-75002674	NM_015190	Hs.732485
A_23_P121499	2.62147	1.39037	2.62147	up	FALSE	Homo sapiens Wolfram syndrome 1 (wolframin) (WFS1), transcript variant 1, mRNA [NM_006005]	7466	GO:0005516|GO:0005215|GO:0034976|GO:0006983|GO:0051928|GO:0005783|GO:0007605|GO:0030176|GO:0030425|GO:0043433|GO:2000675|GO:0055074|GO:0022417|GO:0030968|GO:0043069|GO:0043524|GO:0042048|GO:0031398|GO:0051117|GO:0033613|GO:0031625|GO:0045927|GO:0051247|GO:0001822|GO:0032469|GO:0050821|GO:0042593|GO:0030433|GO:0045862|GO:0003091|GO:0070845|GO:0005789|GO:0050877|GO:0006987|GO:0044267|GO:0007601|GO:…	6304494	chr4	6304435	+	hs|4p16.1	NM_006005	Wolfram syndrome 1 (wolframin)	WFS1	chr4:6304435-6304494	NM_006005	Hs.518602
A_24_P385313	2.06238	1.04431	2.06238	up	FALSE	Homo sapiens protein tyrosine phosphatase, receptor type, F (PTPRF), transcript variant 1, mRNA [NM_002840]	5792	GO:0016477|GO:0005887|GO:0005001|GO:0007185|GO:0007155|GO:1900121|GO:0032403|GO:0008201|GO:0035335|GO:0004725|GO:0070062	44089242	chr1	44089183	+	hs|1p34.2	NM_002840	protein tyrosine phosphatase, receptor type, F	PTPRF	chr1:44089183-44089242	NM_002840	Hs.272062
A_33_P3331351	2.03079	1.02204	2.03079	up	FALSE	tripartite motif containing 75, pseudogene [Source:HGNC Symbol;Acc:HGNC:32686] [ENST00000503032]			165981706	chr4	165981647	+	hs|4q32.3				chr4:165981647-165981706
A_23_P138856	3.19646	1.67648	3.19646	up	FALSE	Homo sapiens DR1-associated protein 1 (negative cofactor 2 alpha) (DRAP1), mRNA [NM_006442]	10589	GO:0043565|GO:0005515|GO:0003700|GO:0046982|GO:0003714|GO:0005634|GO:0000122|GO:0003677|GO:0006351|GO:0008134	65688969	chr11	65688910	+	hs|11q13.1	NM_006442	DR1-associated protein 1 (negative cofactor 2 alpha)	DRAP1	chr11:65688910-65688969	NM_006442	Hs.356742
A_33_P3263106	2.03093	1.02214	2.03093	up	FALSE	family with sequence similarity 24, member B [Source:HGNC Symbol;Acc:HGNC:23475] [ENST00000489000]	196792	GO:0005576	124614867	chr10	124614808	-	hs|10q26.13		family with sequence similarity 24, member B	FAM24B	chr10:124614867-124614808
A_32_P175715	-2.67216	-1.41801	2.67216	down	FALSE	Homo sapiens meiosis/spermiogenesis associated 1 (MEIG1), mRNA [NM_001080836]	644890	GO:0005634|GO:0007283|GO:0030154	15014601	chr10	15014542	+	hs|10p13	NM_001080836	meiosis/spermiogenesis associated 1	MEIG1	chr10:15014542-15014601	NM_001080836	Hs.257249
A_33_P3219682	2.24216	1.16489	2.24216	up	FALSE	yx87g09.r1 Soares melanocyte 2NbHM Homo sapiens cDNA clone IMAGE:268768 5', mRNA sequence [N35358]			147486940	chr6	147486881	+	hs|6q24.3				chr6:147486881-147486940		Hs.575390
A_23_P210675	2.03147	1.02253	2.03147	up	FALSE	Homo sapiens synaptonemal complex protein 2 (SYCP2), mRNA [NM_014258]	10388	GO:0009566|GO:0043066|GO:0000795|GO:0046982|GO:0048808|GO:0005634|GO:0000800|GO:0007143|GO:0007130|GO:0003677|GO:0051301|GO:0007140	58440689	chr20	58440630	-	hs|20q13.33	NM_014258	synaptonemal complex protein 2	SYCP2	chr20:58440689-58440630	NM_014258	Hs.202676
A_33_P3354836	2.27867	1.18819	2.27867	up	FALSE	Homo sapiens olfactory receptor, family 4, subfamily P, member 4 (OR4P4), mRNA [NM_001004124]	81300	GO:0050911|GO:0050907|GO:0004984|GO:0007186|GO:0005886|GO:0004930|GO:0016021|GO:0004888	55406772	chr11	55406713	+	hs|11q11	NM_001004124	olfactory receptor, family 4, subfamily P, member 4	OR4P4	chr11:55406713-55406772	NM_001004124	Hs.626750
A_33_P3781394	-2.03249	-1.02325	2.03249	down	FALSE	Homo sapiens SCAMP1 antisense RNA 1 (SCAMP1-AS1), long non-coding RNA [NR_105014]	728769		77654697	chr5	77654638	-	hs|5q14.1	NR_105014	SCAMP1 antisense RNA 1	SCAMP1-AS1	chr5:77654697-77654638	NR_105014	Hs.586193
A_23_P108492	-2.19973	-1.13733	2.19973	down	FALSE	Homo sapiens methionyl-tRNA synthetase 2, mitochondrial (MARS2), mRNA [NM_138395]	92935	GO:0010467|GO:0006431|GO:0005759|GO:0004825|GO:0005524|GO:0006418|GO:0005829	198572034	chr2	198571975	+	hs|2q33.1	NM_138395	methionyl-tRNA synthetase 2, mitochondrial	MARS2	chr2:198571975-198572034	NM_138395	Hs.744330
A_19_P00330993	2.03092	1.02213	2.03092	up	FALSE				129170175	chr9	129170116	+	hs|9q33.3				chr9:129170116-129170175
A_19_P00804144	2.03058	1.02189	2.03058	up	FALSE				161012580	chr3	161012521	+	hs|3q26.1				chr3:161012521-161012580
A_33_P3259303	2.03049	1.02183	2.03049	up	FALSE				20048573	chr19	20048514	-	hs|19p12				chr19:020048573-020048514
A_23_P257905	-6.02083	-2.58996	6.02083	down	FALSE	Homo sapiens centromere protein B, 80kDa (CENPB), mRNA [NM_001810]	1059	GO:0043565|GO:0006355|GO:0005694|GO:0003696|GO:0003682|GO:0019237|GO:0005634|GO:0000775	3765453	chr20	3765394	-	hs|20p13	NM_001810	centromere protein B, 80kDa	CENPB	chr20:3765453-3765394	NM_001810	Hs.516855
A_19_P00320510	2.02932	1.021	2.02932	up	FALSE	PREDICTED: Homo sapiens uncharacterized LOC101929356 (LOC101929356), ncRNA [XR_241333]	101929356		152645584	chr2	152645525	-	hs|2q23.3	XR_241333	uncharacterized LOC101929356	LOC101929356	chr2:152645584-152645525	XR_241333
A_24_P87490	2.25192	1.17116	2.25192	up	FALSE	Homo sapiens trans-golgi network vesicle protein 23 homolog C (S. cerevisiae) (TVP23C), transcript variant 1, mRNA [NM_145301]	201158	GO:0016021	15449189	chr17	15449130	-	hs|17p12	NM_145301	trans-golgi network vesicle protein 23 homolog C (S. cerevisiae)	TVP23C	chr17:15449189-15449130	NM_145301	Hs.164595
A_19_P00316231	2.25629	1.17395	2.25629	up	FALSE	long intergenic non-protein coding RNA 1194 [Source:HGNC Symbol;Acc:HGNC:37171] [ENST00000505196]			12804443	chr5	12804384	+	hs|5p15.2				chr5:12804384-12804443		Hs.552273
A_23_P367586	5.39332	2.43117	5.39332	up	FALSE	Homo sapiens dynein heavy chain domain 1 (DNHD1), transcript variant 2, mRNA [NM_173589]	144132	GO:0030286|GO:0008152|GO:0003777|GO:0070062|GO:0007018	6541438	chr11	6541379	+	hs|11p15.4	NM_173589	dynein heavy chain domain 1	DNHD1	chr11:6541379-6541438	NM_173589	Hs.720080
A_24_P76666	2.17013	1.11778	2.17013	up	FALSE	Homo sapiens casein kinase 2, alpha 1 polypeptide (CSNK2A1), transcript variant 1, mRNA [NM_177559]	1457	GO:0005515|GO:0008284|GO:0045732|GO:0005886|GO:0030307|GO:0051879|GO:0030177|GO:0005634|GO:0005829|GO:0016581|GO:0007411|GO:0016580|GO:0071174|GO:0016055|GO:0043154|GO:0031519|GO:0006355|GO:0005524|GO:0006351|GO:0007165|GO:0047485|GO:0061077|GO:0004674|GO:0006468|GO:0048511|GO:0000278	469405	chr20	469346	-	hs|20p13	NM_177559	casein kinase 2, alpha 1 polypeptide	CSNK2A1	chr20:469405-469346	NM_177559	Hs.644056
A_24_P237511	2.20165	1.13858	2.20165	up	FALSE	Homo sapiens eukaryotic translation initiation factor 1A, Y-linked (EIF1AY), transcript variant 1, mRNA [NM_004681]	9086	GO:0005515|GO:0003743|GO:0006413	22754679	chrY	22754620	+	hs|Yq11.223	NM_004681	eukaryotic translation initiation factor 1A, Y-linked	EIF1AY	chrY:22754620-22754679	NM_004681	Hs.461178
A_23_P126416	2.02431	1.01743	2.02431	up	FALSE	Homo sapiens tyrosine kinase with immunoglobulin-like and EGF-like domains 1 (TIE1), transcript variant 1, mRNA [NM_005424]	7075	GO:0005515|GO:0030336|GO:0018108|GO:0001525|GO:0001701|GO:0005524|GO:0007165|GO:0005887|GO:0045026|GO:0016525|GO:0007498|GO:0032526|GO:0004714|GO:0001570	43788387	chr1	43788328	+	hs|1p34.2	NM_005424	tyrosine kinase with immunoglobulin-like and EGF-like domains 1	TIE1	chr1:43788328-43788387	NM_005424	Hs.78824
A_33_P3241190	-4.06602	-2.02362	4.06602	down	FALSE	Homo sapiens X-ray repair complementing defective repair in Chinese hamster cells 2 (XRCC2), mRNA [NM_005431]	7516	GO:0000400|GO:0005515|GO:0005813|GO:0010165|GO:0001756|GO:0005657|GO:0001701|GO:0005524|GO:0051297|GO:0043524|GO:0005737|GO:0006281|GO:0007126|GO:0035264|GO:0050769|GO:0000724|GO:2000269|GO:0042148|GO:0000278|GO:0010332|GO:0033063|GO:0008094	152343990	chr7	152343931	-	hs|7q36.1	NM_005431	X-ray repair complementing defective repair in Chinese hamster cells 2	XRCC2	chr7:152343990-152343931	NM_005431	Hs.647093
A_23_P10232	-2.92516	-1.54852	2.92516	down	FALSE	Homo sapiens B-cell scaffold protein with ankyrin repeats 1 (BANK1), transcript variant 1, mRNA [NM_017935]	55024	GO:0051898|GO:0042113|GO:1900165|GO:0050869|GO:0045947|GO:0043410	102995632	chr4	102995573	+	hs|4q24	NM_017935	B-cell scaffold protein with ankyrin repeats 1	BANK1	chr4:102995573-102995632	NM_017935	Hs.480400
A_33_P3330498	-2.17321	-1.11983	2.17321	down	FALSE	Homo sapiens aldehyde dehydrogenase 7 family, member A1 (ALDH7A1), transcript variant 1, mRNA [NM_001182]	501	GO:0005515|GO:0007605|GO:0004029|GO:0006081|GO:0019285|GO:0005634|GO:0044281|GO:0005829|GO:0005739|GO:0034641|GO:0005737|GO:0008802|GO:0005759|GO:0006554|GO:0004043|GO:0070062|GO:0055114	125877621	chr5	125877562	-	hs|5q23.2	NM_001182	aldehyde dehydrogenase 7 family, member A1	ALDH7A1	chr5:125877621-125877562	NM_001182	Hs.483239
A_33_P3367332	-2.06178	-1.04389	2.06178	down	FALSE	Homo sapiens family with sequence similarity 213, member B (FAM213B), transcript variant 1, mRNA [NM_001195736]	127281	GO:0019371|GO:0019369|GO:0005737|GO:0001516|GO:0005783|GO:0043209|GO:0047017|GO:0044281|GO:0070062|GO:0055114|GO:0016616|GO:0005829	2522857	chr1	2522799	+	hs|1p36.32	NM_001195736	family with sequence similarity 213, member B	FAM213B	chr1:2522799-2522857	NM_001195736	Hs.462033
A_33_P3271387	2.50105	1.32254	2.50105	up	FALSE	Homo sapiens THAP domain containing, apoptosis associated protein 3 (THAP3), transcript variant 2, mRNA [NM_138350]	90326	GO:0005515|GO:0003677|GO:0046872	6695616	chr1	6695557	+	hs|1p36.31	NM_138350	THAP domain containing, apoptosis associated protein 3	THAP3	chr1:6695557-6695616	NM_138350	Hs.689006
A_33_P3320817	2.01335	1.0096	2.01335	up	FALSE	Homo sapiens glycosyltransferase 6 domain containing 1 (GLT6D1), mRNA [NM_182974]	360203	GO:0016758|GO:0005975|GO:0016021	138515742	chr9	138515683	-	hs|9q34.3	NM_182974	glycosyltransferase 6 domain containing 1	GLT6D1	chr9:138515742-138515683	NM_182974	Hs.522491
A_23_P74252	-6.45999	-2.69153	6.45999	down	FALSE	Homo sapiens long intergenic non-protein coding RNA 339 (LINC00339), transcript variant 3, long non-coding RNA [NR_109762]	29092		22357410	chr1	22357351	+	hs|1p36.12	NR_109762	long intergenic non-protein coding RNA 339	LINC00339	chr1:22357351-22357410	NR_109762	Hs.279842
A_23_P31444	2.02989	1.0214	2.02989	up	FALSE	Homo sapiens endogenous retrovirus group W, member 1 (ERVW-1), transcript variant 1, mRNA [NM_014590]	30816	GO:0006949|GO:0005886|GO:0019031|GO:0016021|GO:0009653	92098753	chr7	92098694	-	hs|7q21.2	NM_014590	endogenous retrovirus group W, member 1	ERVW-1	chr7:92098753-92098694	NM_014590
A_23_P2258	2.06904	1.04896	2.06904	up	FALSE	Homo sapiens coiled-coil domain containing 62 (CCDC62), transcript variant 2, mRNA [NM_201435]	84660	GO:0005737|GO:0030374|GO:0005886|GO:0071392|GO:0045944|GO:0030331|GO:0005654|GO:0005634	123311047	chr12	123310988	+	hs|12q24.31	NM_201435	coiled-coil domain containing 62	CCDC62	chr12:123310988-123311047	NM_201435	Hs.592008
A_24_P340128	2.01802	1.01294	2.01802	up	FALSE	Homo sapiens purinergic receptor P2Y, G-protein coupled, 8 (P2RY8), mRNA [NM_178129]	286530	GO:0005886|GO:0045028|GO:0035589|GO:0016021	1581746	chrX	1581687	-	hs|Xp22.33	NM_178129	purinergic receptor P2Y, G-protein coupled, 8	P2RY8	chrX:1581746-1581687	NM_178129	Hs.111377
A_33_P3620488	2.24456	1.16643	2.24456	up	FALSE	Homo sapiens catsper channel auxiliary subunit gamma (CATSPERG), mRNA [NM_021185]	57828	GO:0007338|GO:0035036|GO:0005886|GO:0036128|GO:0097228|GO:0007275|GO:0007283|GO:0030154|GO:0032504	38861558	chr19	38861499	+	hs|19q13.2	NM_021185	catsper channel auxiliary subunit gamma	CATSPERG	chr19:38861499-38861558	NM_021185	Hs.324335
A_33_P3351207	-2.98707	-1.57873	2.98707	down	FALSE	Homo sapiens glioblastoma down-regulated RNA (GLIDR), transcript variant 2, long non-coding RNA [NR_126044]	389741		41953643	chr9	41953584	-	hs|9p12	NR_126044	glioblastoma down-regulated RNA	GLIDR	chr9:41953643-41953584	NR_126044	Hs.380240
A_23_P26314	-5.87301	-2.5541	5.87301	down	FALSE	Homo sapiens zinc finger protein 319 (ZNF319), mRNA [NM_020807]	57567	GO:0006355|GO:0005634|GO:0003677|GO:0046872|GO:0006351	58028710	chr16	58028651	-	hs|16q21	NM_020807	zinc finger protein 319	ZNF319	chr16:58028710-58028651	NM_020807	Hs.129268
A_24_P271014	-2.72184	-1.44458	2.72184	down	FALSE	Homo sapiens protein phosphatase 4, regulatory subunit 1 (PPP4R1), transcript variant 1, mRNA [NM_001042388]	9989	GO:0005515|GO:0030289|GO:0007165|GO:0050790|GO:0030362|GO:0016311|GO:0006468|GO:0004721	9547630	chr18	9547571	-	hs|18p11.22	NM_001042388	protein phosphatase 4, regulatory subunit 1	PPP4R1	chr18:9547630-9547571	NM_001042388	Hs.743236
A_33_P3241891	2.02175	1.01561	2.02175	up	FALSE	cubilin (intrinsic factor-cobalamin receptor) [Source:HGNC Symbol;Acc:HGNC:2548] [ENST00000377823]	8029	GO:0005515|GO:0005215|GO:0015889|GO:0005886|GO:0005783|GO:0006767|GO:0030139|GO:0044281|GO:0031526|GO:0005765|GO:0042803|GO:0005829|GO:0042953|GO:0016324|GO:0001894|GO:0004872|GO:0008202|GO:0070062|GO:0043202|GO:0008203|GO:0005794|GO:0009235|GO:0031419|GO:0042359|GO:0005509|GO:0031232|GO:0006898|GO:0005905|GO:0016020|GO:0006766|GO:0042157|GO:0010008	17165473	chr10	17165414	-	hs|10p13		cubilin (intrinsic factor-cobalamin receptor)	CUBN	chr10:17165473-17165414
A_33_P3381832	2.35132	1.23347	2.35132	up	FALSE	family with sequence similarity 166, member A [Source:HGNC Symbol;Acc:HGNC:33818] [ENST00000471784]	401565	GO:0005634	140139332	chr9	140139273	-	hs|9q34.3	XR_245332	family with sequence similarity 166, member A	FAM166A	chr9:140139332-140139273	XR_245332	Hs.522530
A_23_P407565	-2.59692	-1.3768	2.59692	down	FALSE	Homo sapiens chemokine (C-X3-C motif) receptor 1 (CX3CR1), transcript variant 4, mRNA [NM_001337]	1524	GO:0005515|GO:0043005|GO:0048471|GO:0030336|GO:0070098|GO:0005886|GO:0009611|GO:0071560|GO:0045766|GO:0032809|GO:0006968|GO:0071222|GO:0021795|GO:0006935|GO:0007186|GO:0016495|GO:0005887|GO:0016525|GO:2001240|GO:0004950|GO:0016032|GO:0002282|GO:0048246|GO:0007155	39305093	chr3	39305034	-	hs|3p22.2	NM_001337	chemokine (C-X3-C motif) receptor 1	CX3CR1	chr3:39305093-39305034	NM_001337	Hs.78913
A_23_P71073	2.11582	1.08121	2.11582	up	FALSE	Homo sapiens twist family bHLH transcription factor 1 (TWIST1), mRNA [NM_000474]	7291	GO:0005515|GO:0006366|GO:0003180|GO:0000981|GO:0003183|GO:0048701|GO:2000147|GO:0042803|GO:0071639|GO:0050679|GO:0030500|GO:0032760|GO:0046982|GO:0019904|GO:0032720|GO:0001843|GO:0070888|GO:0014067|GO:0000122|GO:0048642|GO:0001701|GO:0001649|GO:0007517|GO:0001503|GO:0048511|GO:2000276|GO:0045892|GO:0042733|GO:0008134|GO:2000679|GO:0010718|GO:0035359|GO:0005634|GO:0035067|GO:0043433|GO:2000778|GO:…	19155704	chr7	19155645	-	hs|7p21.1	NM_000474	twist family bHLH transcription factor 1	TWIST1	chr7:19155704-19155645	NM_000474	Hs.66744
A_19_P00316473	2.00134	1.00096	2.00134	up	FALSE				11775282	chr4	11775223	-	hs|4p15.33				chr4:011775282-011775223
A_32_P133072	2.01955	1.01403	2.01955	up	FALSE	Homo sapiens spondin 1, extracellular matrix protein (SPON1), mRNA [NM_006108]	10418	GO:0031012|GO:0005515|GO:0006493|GO:0005578|GO:0005788|GO:0036066|GO:0007155|GO:0044267|GO:0005615|GO:0043687	14289239	chr11	14289180	+	hs|11p15.2	NM_006108	spondin 1, extracellular matrix protein	SPON1	chr11:14289180-14289239	NM_006108	Hs.643864
A_19_P00812926	2.02688	1.01926	2.02688	up	FALSE				98692519	chr3	98692460	+	hs|3q12.1				chr3:098692460-098692519
A_33_P3409508	3.18659	1.67201	3.18659	up	FALSE	Homo sapiens mitogen-activated protein kinase 11 (MAPK11), transcript variant 1, mRNA [NM_002751]	5600	GO:0005515|GO:0010467|GO:0034142|GO:0007265|GO:0051403|GO:0005829|GO:0042692|GO:0035556|GO:0051090|GO:0002756|GO:0000187|GO:0002755|GO:0034138|GO:0004707|GO:0048010|GO:0048011|GO:0038124|GO:0006996|GO:0038123|GO:0034134|GO:0006950|GO:0002224|GO:0005524|GO:0006351|GO:0007165|GO:0051149|GO:0004674|GO:0045087|GO:0035666|GO:0006468|GO:0005654|GO:0034166|GO:0007005|GO:0034146|GO:0034162	50703284	chr22	50703225	-	hs|22q13.33	NM_002751	mitogen-activated protein kinase 11	MAPK11	chr22:50703284-50703225	NM_002751	Hs.57732
A_23_P141665	2.02883	1.02065	2.02883	up	FALSE	Homo sapiens olfactory receptor, family 1, subfamily A, member 1 (OR1A1), mRNA [NM_014565]	8383	GO:0050911|GO:0004984|GO:0007186|GO:0005886|GO:0004930|GO:0016021	3119017	chr17	3118958	+	hs|17p13.3	NM_014565	olfactory receptor, family 1, subfamily A, member 1	OR1A1	chr17:3118958-3119017	NM_014565	Hs.532688
A_19_P00318840	4.18044	2.06365	4.18044	up	FALSE	Homo sapiens cDNA FLJ44494 fis, clone UTERU2035745, weakly similar to MYOSIN IA HEAVY CHAIN. [AK126458]	80022		73597876	chr17	73597817	+	hs|17q25.1	AK126458	myosin XVB pseudogene	MYO15B	chr17:73597817-73597876		Hs.390817
A_33_P3282230	2.02954	1.02115	2.02954	up	FALSE	Homo sapiens IZUMO family member 3 (IZUMO3), mRNA [NM_001271706]	100129669	GO:0005886|GO:0016021|GO:0042803	24543346	chr9	24543287	-	hs|9p21.3		IZUMO family member 3	IZUMO3	chr9:24543346-24543287	NM_001271706	Hs.573530
A_23_P31073	-15.1918	-3.92522	15.1918	down	FALSE	Homo sapiens v-myb avian myeloblastosis viral oncogene homolog (MYB), transcript variant 2, mRNA [NM_005375]	4602	GO:0005515|GO:0048538|GO:0016363|GO:0005829|GO:0048872|GO:0000082|GO:0071987|GO:0045944|GO:0030183|GO:0071354|GO:0006816|GO:0006338|GO:0006355|GO:0000122|GO:0048566|GO:0000978|GO:0001701|GO:0006351|GO:0051574|GO:0001077|GO:0051571|GO:0007596|GO:0003682|GO:0045624|GO:0045893|GO:0045892	135540282	chr6	135540223	+	hs|6q23.3	NM_005375	v-myb avian myeloblastosis viral oncogene homolog	MYB	chr6:135540223-135540282	NM_005375	Hs.606320
A_23_P101054	17.7322	4.1483	17.7322	up	FALSE	Homo sapiens keratin 34, type I (KRT34), mRNA [NM_021013]	3885	GO:0005882|GO:0008544|GO:0005198|GO:0005615|GO:0070062	39534077	chr17	39534018	-	hs|17q21.2	NM_021013	keratin 34, type I	KRT34	chr17:39534077-39534018	NM_021013	Hs.296942
A_23_P40515	2.59556	1.37604	2.59556	up	FALSE	Homo sapiens testis-specific serine kinase 2 (TSSK2), mRNA [NM_053006]	23617	GO:0005515|GO:0005737|GO:0046777|GO:0000287|GO:0001669|GO:0005814|GO:0004674|GO:0007286|GO:0007275|GO:0006468|GO:0005634|GO:0005524	19119201	chr22	19119142	+	hs|22q11.21	NM_053006	testis-specific serine kinase 2	TSSK2	chr22:19119142-19119201	NM_053006	Hs.694070
A_23_P144071	4.38558	2.13277	4.38558	up	FALSE	Homo sapiens collagen, type VII, alpha 1 (COL7A1), mRNA [NM_000094]	1294	GO:0005515|GO:0004867|GO:0005590|GO:0005576|GO:0035987|GO:0005615|GO:0042802|GO:0005604|GO:0031012|GO:0010951|GO:0008544|GO:0022617|GO:0030198|GO:0030574|GO:0005788|GO:0007155	48602588	chr3	48602401	-	hs|3p21.31	NM_000094	collagen, type VII, alpha 1	COL7A1	chr3:48602588-48602401	NM_000094	Hs.476218
A_23_P121144	3.63301	1.86117	3.63301	up	FALSE	lysozyme-like 4 [Source:HGNC Symbol;Acc:HGNC:28387] [ENST00000470991]	131375	GO:0008152|GO:0003796|GO:0005634|GO:0005576	42438677	chr3	42438618	-	hs|3p22.1	XM_006712968	lysozyme-like 4	LYZL4	chr3:42438677-42438618	XM_006712968	Hs.234895
A_23_P115726	-2.87443	-1.52328	2.87443	down	FALSE	Homo sapiens solute carrier family 16, member 9 (SLC16A9), mRNA [NM_194298]	220963	GO:0015718|GO:0034220|GO:0005886|GO:0008028|GO:0016021|GO:0046415|GO:0015293	61411130	chr10	61411071	-	hs|10q21.2	NM_194298	solute carrier family 16, member 9	SLC16A9	chr10:61411130-61411071	NM_194298	Hs.499709
A_23_P99275	2.06678	1.04738	2.06678	up	FALSE	Homo sapiens killer cell lectin-like receptor subfamily B, member 1 (KLRB1), mRNA [NM_002258]	3820	GO:0005886|GO:0030246|GO:0016021|GO:0007166|GO:0004888	9751174	chr12	9751115	-	hs|12p13.31	NM_002258	killer cell lectin-like receptor subfamily B, member 1	KLRB1	chr12:9751174-9751115	NM_002258	Hs.169824
A_33_P3339388	2.37495	1.24789	2.37495	up	FALSE				175439525	chr2	175439466	-	hs|2q31.1				chr2:175439525-175439466
A_19_P00317851	2.78091	1.47556	2.78091	up	FALSE				11773488	chr4	11773429	+	hs|4p15.33				chr4:11773429-11773488
A_23_P82523	2.13689	1.09551	2.13689	up	FALSE	Homo sapiens ATP-binding cassette, sub-family B (MDR/TAP), member 1 (ABCB1), mRNA [NM_000927]	5243	GO:0005515|GO:0005215|GO:0005886|GO:0009986|GO:0042493|GO:0072089|GO:0042626|GO:0042908|GO:0044281|GO:0055085|GO:0005524|GO:0008559|GO:0016020|GO:0000086|GO:0006855|GO:0006810|GO:0016021|GO:0070062	87138603	chr7	87135313	-	hs|7q21.12	NM_000927	ATP-binding cassette, sub-family B (MDR/TAP), member 1	ABCB1	chr7:87138603-87135313	NM_000927	Hs.489033
A_23_P115036	2.09134	1.06443	2.09134	up	FALSE	Homo sapiens importin 13 (IPO13), mRNA [NM_014652]	9670	GO:0005515|GO:0005737|GO:0008536|GO:0005634|GO:0006606	44432679	chr1	44432620	+	hs|1p34.1	NM_014652	importin 13	IPO13	chr1:44432620-44432679	NM_014652	Hs.158497
A_23_P55706	3.20964	1.68241	3.20964	up	FALSE	Homo sapiens v-rel avian reticuloendotheliosis viral oncogene homolog B (RELB), mRNA [NM_006509]	5971	GO:0005515|GO:0003700|GO:0006366|GO:0000981|GO:0007249|GO:0005829|GO:0005737|GO:0006954|GO:0019882|GO:0045944|GO:0043011|GO:0034097|GO:0033256|GO:0000977|GO:0005815|GO:0071470|GO:0003714|GO:0001047|GO:0000122|GO:0032922|GO:0038061|GO:0045063|GO:0003682|GO:0045087|GO:0005654	45541444	chr19	45541385	+	hs|19q13.32	NM_006509	v-rel avian reticuloendotheliosis viral oncogene homolog B	RELB	chr19:45541385-45541444	NM_006509	Hs.654402
A_33_P3222196	2.03166	1.02266	2.03166	up	FALSE				1578453	chrX	1578394	+	hs|Xp22.33				chrX:001578394-001578453
A_33_P3285815	2.17957	1.12404	2.17957	up	FALSE	WAP four-disulfide core domain 6 [Source:HGNC Symbol;Acc:HGNC:16164] [ENST00000372665]	140870	GO:0010951|GO:0004867|GO:0005576	44163856	chr20	44163797	-	hs|20q13.12		WAP four-disulfide core domain 6	WFDC6	chr20:44163856-44163797
A_23_P51051	-2.3528	-1.23438	2.3528	down	FALSE	Homo sapiens zinc finger protein 142 (ZNF142), transcript variant 1, mRNA [NM_001105537]	7701	GO:0008150|GO:0003674|GO:0006355|GO:0005634|GO:0005575|GO:0003677|GO:0046872|GO:0006351	219502829	chr2	219502770	-	hs|2q35	NM_001105537	zinc finger protein 142	ZNF142	chr2:219502829-219502770	NM_001105537	Hs.657969
A_24_P125335	2.03366	1.02408	2.03366	up	FALSE	Homo sapiens chemokine (C-C motif) ligand 13 (CCL13), mRNA [NM_005408]	6357	GO:0008009|GO:0007165|GO:0006955|GO:0006954|GO:0006935|GO:0008360|GO:0007010|GO:0048245|GO:0007267|GO:0006874|GO:0005102|GO:0005615	32685365	chr17	32685309	+	hs|17q12	NM_005408	chemokine (C-C motif) ligand 13	CCL13	chr17:32685309-32685365	NM_005408	Hs.414629
A_24_P203308	2.03077	1.02203	2.03077	up	FALSE	Homo sapiens stimulated by retinoic acid 8 (STRA8), mRNA [NM_182489]	346673	GO:0046620|GO:0010032|GO:0071300|GO:0005634|GO:0007283|GO:0048599|GO:0006260|GO:0007129|GO:0009566|GO:0001541|GO:0005737|GO:0046983|GO:0042138|GO:0033315|GO:0007066|GO:0007131	134939957	chr7	134939898	+	hs|7q33	NM_182489	stimulated by retinoic acid 8	STRA8	chr7:134939898-134939957	NM_182489	Hs.592279
A_24_P272061	2.07442	1.05271	2.07442	up	FALSE	Homo sapiens ribosomal protein L13a (RPL13A), transcript variant 1, mRNA [NM_012423]	23521	GO:0017148|GO:0010467|GO:0003735|GO:0019083|GO:0006614|GO:0019058|GO:0015934|GO:0005634|GO:0006415|GO:0006412|GO:0006413|GO:0005829|GO:0006414|GO:0071346|GO:0000184|GO:0016020|GO:0030529|GO:0016032|GO:0022625|GO:0044267|GO:0005925	112696699	chr10	112696640	-	hs|10q25.2	NM_012423	ribosomal protein L13a	RPL13A	chr10:112696699-112696640	NM_012423	Hs.523185
A_33_P3274209	2.46402	1.30101	2.46402	up	FALSE				64362	chrUn_gl000212	64303	-					chrUn_gl000212:000064362-000064303
A_33_P3312416	2.00875	1.0063	2.00875	up	FALSE	Homo sapiens uncharacterized LOC154449 (LOC154449), long non-coding RNA [NR_002787]	154449		170563481	chr6	170563422	-	hs|6q27		uncharacterized LOC154449	LOC154449	chr6:170563481-170563422	NR_002787	Hs.447751
A_23_P10559	-3.57691	-1.83871	3.57691	down	FALSE	Homo sapiens apoptosis-associated tyrosine kinase (AATK), transcript variant 1, mRNA [NM_001080395]	9625	GO:0005515|GO:0048471|GO:0005783|GO:0044295|GO:0051402|GO:0005524|GO:0004674|GO:0007420|GO:0030517|GO:0004713|GO:0016021|GO:0032482|GO:0055037|GO:0038083	79091254	chr17	79091195	-	hs|17q25.3	NM_001080395	apoptosis-associated tyrosine kinase	AATK	chr17:79091254-79091195	NM_001080395	Hs.514575
A_23_P119857	-2.3111	-1.20858	2.3111	down	FALSE	Homo sapiens tetratricopeptide repeat domain 32 (TTC32), mRNA [NM_001008237]	130502	GO:0042802	20097656	chr2	20096855	-	hs|2p24.1	NM_001008237	tetratricopeptide repeat domain 32	TTC32	chr2:20097656-20096855	NM_001008237	Hs.591547
A_19_P00319949	2.69569	1.43065	2.69569	up	FALSE				86433398	chr11	86433339	-	hs|11q14.2				chr11:086433398-086433339
A_32_P234935	-2.00665	-1.00479	2.00665	down	FALSE	Homo sapiens TAR DNA binding protein (TARDBP), mRNA [NM_007375]	23435	GO:0008380|GO:0005515|GO:0006397|GO:0034976|GO:0003700|GO:0006366|GO:0035061|GO:0003723|GO:0001205|GO:0005634|GO:0043922|GO:0042802|GO:0005726|GO:0005737|GO:0003690|GO:0016607|GO:0000166|GO:0045944|GO:0032024|GO:0005654|GO:0003730|GO:0070935	11084089	chr1	11084030	+	hs|1p36.22	NM_007375	TAR DNA binding protein	TARDBP	chr1:11084030-11084089	NM_007375	Hs.300624
A_33_P3388391	2.45211	1.29402	2.45211	up	FALSE	Homo sapiens gap junction protein, beta 4, 30.3kDa (GJB4), mRNA [NM_153212]	127534	GO:0007608|GO:0007154|GO:0042048|GO:0005922|GO:0016021	35227912	chr1	35227853	+	hs|1p34.3	NM_153212	gap junction protein, beta 4, 30.3kDa	GJB4	chr1:35227853-35227912	NM_153212	Hs.351203
A_33_P3221935	2.0103	1.00741	2.0103	up	FALSE	PREDICTED: Homo sapiens zinc finger protein 420-like (LOC100287477), mRNA [XM_006723533]	100287477		50562046	chr19	50561987	-	hs|19q13.33	XM_006723533	zinc finger protein 420-like	LOC100287477	chr19:50562046-50561987	XM_006723533
A_23_P259003	2.01048	1.00754	2.01048	up	FALSE	Homo sapiens peroxisomal biogenesis factor 5-like (PEX5L), transcript variant 1, mRNA [NM_016559]	51555	GO:0043235|GO:0031267|GO:0016560|GO:0043949|GO:0005052|GO:0000268|GO:0042391|GO:0016558|GO:0045185|GO:0030425|GO:0005778|GO:0005829	179518364	chr3	179518305	-	hs|3q26.33	NM_016559	peroxisomal biogenesis factor 5-like	PEX5L	chr3:179518364-179518305	NM_016559	Hs.235331
A_23_P107623	2.01911	1.01372	2.01911	up	FALSE	Homo sapiens serpin peptidase inhibitor, clade B (ovalbumin), member 12 (SERPINB12), mRNA [NM_080474]	89777	GO:0010951|GO:0005737|GO:0042177|GO:0004867|GO:0002244|GO:0019899|GO:0005615|GO:0070062	61234104	chr18	61234045	+	hs|18q21.33	NM_080474	serpin peptidase inhibitor, clade B (ovalbumin), member 12	SERPINB12	chr18:61234045-61234104	NM_080474	Hs.348541
A_33_P3292540	-3.98881	-1.99596	3.98881	down	FALSE	Homo sapiens cyclin-dependent kinase inhibitor 2C (p18, inhibits CDK4) (CDKN2C), transcript variant 2, mRNA [NM_078626]	1031	GO:0005515|GO:0030308|GO:0008285|GO:0019901|GO:0071901|GO:0048709|GO:0005634|GO:0000079|GO:0005829|GO:0042326|GO:0000082|GO:0005737|GO:0004861|GO:0007050|GO:0000278	51440022	chr1	51439963	+	hs|1p32.3	NM_078626	cyclin-dependent kinase inhibitor 2C (p18, inhibits CDK4)	CDKN2C	chr1:51439963-51440022	NM_078626	Hs.525324
A_23_P312851	2.03611	1.02581	2.03611	up	FALSE	Homo sapiens premelanosome protein (PMEL), transcript variant 3, mRNA [NM_006928]	6490	GO:0005515|GO:0042470|GO:0005794|GO:0042438|GO:0005886|GO:0032438|GO:0032585|GO:0005789|GO:0005576|GO:0016021	56349072	chr12	56348089	-	hs|12q13.2	NM_006928	premelanosome protein	PMEL	chr12:56349072-56348089	NM_006928	Hs.95972
A_24_P85557	2.01154	1.0083	2.01154	up	FALSE	Homo sapiens G protein-coupled receptor 37 (endothelin receptor type B-like) (GPR37), mRNA [NM_005302]	2861	GO:0005515|GO:0042277|GO:0005886|GO:0004930|GO:0031987|GO:0000151|GO:0008528|GO:0007193|GO:0045964|GO:0043235|GO:0042416|GO:0007186|GO:0005887|GO:0031072|GO:0005789|GO:0030544|GO:0043410|GO:0031625	124386270	chr7	124386211	-	hs|7q31.33	NM_005302	G protein-coupled receptor 37 (endothelin receptor type B-like)	GPR37	chr7:124386270-124386211	NM_005302	Hs.731392
A_33_P3295119	2.01246	1.00896	2.01246	up	FALSE	Homo sapiens LY6/PLAUR domain containing 4 (LYPD4), transcript variant 1, mRNA [NM_173506]	147719	GO:0005886|GO:0031225	42343049	chr19	42342990	-	hs|19q13.2	NM_173506	LY6/PLAUR domain containing 4	LYPD4	chr19:42343049-42342990	NM_173506	Hs.98660
A_33_P3230166	2.013	1.00935	2.013	up	FALSE	Homo sapiens sodium leak channel, non selective (NALCN), mRNA [NM_052867]	259232	GO:0005515|GO:0005245|GO:0005886|GO:0086010|GO:0005272|GO:0030317|GO:0055085|GO:0070509|GO:0034220|GO:0070588|GO:0034765|GO:0035725|GO:0016021	101706223	chr13	101706164	-	hs|13q33.1	NM_052867	sodium leak channel, non selective	NALCN	chr13:101706223-101706164	NM_052867	Hs.525146
A_33_P3665749	2.67087	1.41731	2.67087	up	FALSE	Homo sapiens long intergenic non-protein coding RNA 906 (LINC00906), long non-coding RNA [NR_027318]	148145		29460053	chr19	29459994	+	hs|19q12	NR_027318	long intergenic non-protein coding RNA 906	LINC00906	chr19:29459994-29460053	NR_027318	Hs.112651
A_19_P00806184	2.80878	1.48994	2.80878	up	FALSE				81654711	chr5	81654652	-	hs|5q14.2				chr5:081654711-081654652
A_33_P3255404	2.01386	1.00996	2.01386	up	FALSE	Homo sapiens claudin 11 (CLDN11), transcript variant 1, mRNA [NM_005602]	5010	GO:0016338|GO:0005886|GO:0005198|GO:0045178|GO:0016021|GO:0007283|GO:0005923|GO:0008366|GO:0070062|GO:0042802	170151883	chr3	170151824	+	hs|3q26.2	NM_005602	claudin 11	CLDN11	chr3:170151824-170151883	NM_005602	Hs.31595
A_23_P161091	-2.70948	-1.43802	2.70948	down	FALSE	Homo sapiens zinc finger, MYM-type 1 (ZMYM1), transcript variant 5, mRNA [NM_024772]	79830	GO:0046983|GO:0008270|GO:0005634|GO:0003676	35581094	chr1	35581035	+	hs|1p34.3	NM_024772	zinc finger, MYM-type 1	ZMYM1	chr1:35581035-35581094	NM_024772	Hs.471243
A_23_P30900	2.1642	1.11383	2.1642	up	FALSE	major histocompatibility complex, class II, DQ alpha 2 [Source:HGNC Symbol;Acc:HGNC:4943] [ENST00000552745]	3118	GO:0050852|GO:0012507|GO:0005886|GO:0019221|GO:0031295|GO:0042613|GO:0005765|GO:0032588|GO:0030666|GO:0019886|GO:0006955|GO:0000139|GO:0005887|GO:0071556|GO:0032395|GO:0030669|GO:0010008|GO:0060333|GO:0030658						BC008585	major histocompatibility complex, class II, DQ alpha 2	HLA-DQA2			Hs.387679
A_23_P145096	-3.62561	-1.85822	3.62561	down	FALSE	Homo sapiens phospholipase A2, group VII (platelet-activating factor acetylhydrolase, plasma) (PLA2G7), transcript variant 1, mRNA [NM_005084]	7941	GO:0034440|GO:0034441|GO:0005576|GO:0003847|GO:0016042|GO:0005737|GO:0005543|GO:0034374|GO:0047499|GO:0034362|GO:0050729|GO:0090026|GO:0044267	46672900	chr6	46672385	-	hs|6p12.3	NM_005084	phospholipase A2, group VII (platelet-activating factor acetylhydrolase, plasma)	PLA2G7	chr6:46672900-46672385	NM_005084	Hs.584823
A_23_P106389	8.18503	3.03299	8.18503	up	FALSE	Homo sapiens semaphorin 7A, GPI membrane anchor (John Milton Hagen blood group) (SEMA7A), transcript variant 1, mRNA [NM_003612]	8482	GO:0005515|GO:0005886|GO:0050727|GO:0045773|GO:0048675|GO:0031225|GO:0021988|GO:0001649|GO:0006955|GO:0005178|GO:0006954|GO:0016020|GO:0007229|GO:0007411|GO:0060907|GO:0001934|GO:0004872|GO:0070374|GO:0009897	74702424	chr15	74702365	-	hs|15q24.1	NM_003612	semaphorin 7A, GPI membrane anchor (John Milton Hagen blood group)	SEMA7A	chr15:74702424-74702365	NM_003612	Hs.24640
A_33_P3271480	-2.84767	-1.50978	2.84767	down	FALSE	Homo sapiens uncharacterized LOC90784 (LOC90784), long non-coding RNA [NR_026984]	90784		86247401	chr2	86247342	-	hs|2p11.2	NR_026984	uncharacterized LOC90784	LOC90784	chr2:86247401-86247342	NR_026984	Hs.594051
A_23_P117095	5.69345	2.5093	5.69345	up	FALSE	Homo sapiens fibroblast growth factor 23 (FGF23), mRNA [NM_020638]	8074	GO:0008286|GO:0048011|GO:0048015|GO:0042369|GO:0055062|GO:0005576|GO:0005105|GO:0006796|GO:0030502|GO:0005615|GO:0030154|GO:0046888|GO:0010980|GO:0045668|GO:0007173|GO:0008543|GO:0030643|GO:0045087|GO:0070374|GO:0045893|GO:0008083|GO:0090080|GO:0038095|GO:0010966	4477889	chr12	4477830	-	hs|12p13.32	NM_020638	fibroblast growth factor 23	FGF23	chr12:4477889-4477830	NM_020638	Hs.287370
A_23_P381351	2.29181	1.19649	2.29181	up	FALSE	Homo sapiens chorionic somatomammotropin hormone 1 (placental lactogen) (CSH1), mRNA [NM_001317]	1442	GO:0005179|GO:0005576|GO:0060397|GO:0046872	61973154	chr17	61973095	-	hs|17q23.3	NM_001317	chorionic somatomammotropin hormone 1 (placental lactogen)	CSH1	chr17:61973154-61973095	NM_001317	Hs.654390
A_33_P3408683	2.02072	1.01487	2.02072	up	FALSE				65645893	chr5	65645834	+	hs|5q12.3				chr5:065645834-065645893
A_23_P88691	-2.06922	-1.04909	2.06922	down	FALSE	Homo sapiens cholinergic receptor, nicotinic, alpha 5 (neuronal) (CHRNA5), mRNA [NM_000745]	1138	GO:0030054|GO:0005886|GO:0007268|GO:0005892|GO:0035095|GO:0007165|GO:0034220|GO:0015464|GO:0045211|GO:0006810|GO:0004889|GO:0006812|GO:0015276	78885515	chr15	78885456	+	hs|15q25.1	NM_000745	cholinergic receptor, nicotinic, alpha 5 (neuronal)	CHRNA5	chr15:78885456-78885515	NM_000745	Hs.1614
A_23_P75038	-5.63932	-2.49552	5.63932	down	FALSE	Homo sapiens DNA cross-link repair 1A (DCLRE1A), transcript variant 2, mRNA [NM_014881]	9937	GO:0007067|GO:0005730|GO:0005634|GO:0006289|GO:0051301	115594668	chr10	115594609	-	hs|10q25.3	NM_014881	DNA cross-link repair 1A	DCLRE1A	chr10:115594668-115594609	NM_014881	Hs.1560
A_23_P204158	-3.83607	-1.93963	3.83607	down	FALSE	Homo sapiens ring finger protein, transmembrane 2 (RNFT2), transcript variant 2, mRNA [NM_032814]	84900	GO:0008270|GO:0016021	117290574	chr12	117290515	+	hs|12q24.22	NM_032814	ring finger protein, transmembrane 2	RNFT2	chr12:117290515-117290574	NM_032814	Hs.437195
A_19_P00810889	2.02451	1.01757	2.02451	up	FALSE				88221878	chr15	88221819	-	hs|15q25.3				chr15:088221878-088221819
A_24_P152968	7.33234	2.87427	7.33234	up	FALSE	Homo sapiens aldo-keto reductase family 1, member C1 (AKR1C1), mRNA [NM_001353]	1645	GO:0031406|GO:0044598|GO:0046683|GO:0032052|GO:0006805|GO:0044597|GO:0007603|GO:0047086|GO:0005829|GO:0030299|GO:0016655|GO:0071395|GO:0042574|GO:0030855|GO:0047115|GO:0051260|GO:0008206|GO:0047042|GO:0070062|GO:0042632|GO:0047718|GO:0007586|GO:0047006|GO:0001523|GO:0004032|GO:0004033|GO:0015721|GO:0042448|GO:0018636|GO:0055114	5005695	chr10	5005636	+	hs|10p15.1	NM_001353	aldo-keto reductase family 1, member C1	AKR1C1	chr10:5005636-5005695	NM_001353	Hs.460260
A_23_P315252	3.46276	1.79192	3.46276	up	FALSE	mitochondrially encoded NADH dehydrogenase 4 [Source:HGNC Symbol;Acc:HGNC:7459] [ENST00000361381]	4538		11491	chrM	11432	+		AK097322	NADH dehydrogenase, subunit 4 (complex I)	ND4	chrM:11432-11491		Hs.465808
A_23_P44436	2.02106	1.01511	2.02106	up	FALSE	Homo sapiens gastrokine 1 (GKN1), mRNA [NM_019617]	56287	GO:0003674|GO:0008284|GO:0007586|GO:0051781|GO:0005576|GO:0005575|GO:0030141|GO:0008083	69208040	chr2	69207981	+	hs|2p13.3	NM_019617	gastrokine 1	GKN1	chr2:69207981-69208040	NM_019617	Hs.69319
A_23_P138776	-2.09331	-1.06578	2.09331	down	FALSE	Homo sapiens acid phosphatase 2, lysosomal (ACP2), transcript variant 1, mRNA [NM_001610]	53	GO:0001501|GO:0016020|GO:0016311|GO:0003993|GO:0016021|GO:0005765|GO:0007040|GO:0005764|GO:0070062|GO:0043202	47264448	chr11	47264389	-	hs|11p11.2	NM_001610	acid phosphatase 2, lysosomal	ACP2	chr11:47264448-47264389	NM_001610	Hs.532492
A_33_P3220979	3.07362	1.61994	3.07362	up	FALSE				130033583	chr2	130033524	-	hs|2q21.1				chr2:130033583-130033524
A_33_P3269718	-3.60751	-1.851	3.60751	down	FALSE	Homo sapiens isovaleryl-CoA dehydrogenase (IVD), transcript variant 2, mRNA [NM_001159508]	3712	GO:0005739|GO:0034641|GO:0008470|GO:0005759|GO:0050660|GO:0009083|GO:0005654|GO:0044281|GO:0006552|GO:0055114	40711033	chr15	40710974	+	hs|15q15.1	NM_001159508	isovaleryl-CoA dehydrogenase	IVD	chr15:40710974-40711033	NM_001159508	Hs.513646
A_19_P00325015	-2.93661	-1.55415	2.93661	down	FALSE	Homo sapiens taurine up-regulated 1 (non-protein coding) (TUG1), transcript variant 1, long non-coding RNA [NR_110492]	55000		31374659	chr22	31374600	+	hs|22q12.2	NR_110492	taurine up-regulated 1 (non-protein coding)	TUG1	chr22:31374600-31374659	NR_110492	Hs.554829
A_23_P23815	2.2832	1.19106	2.2832	up	FALSE	Homo sapiens solute carrier family 30 (zinc transporter), member 1 (SLC30A1), mRNA [NM_021194]	7779	GO:0005515|GO:0071577|GO:0031965|GO:0005794|GO:0005886|GO:0005783|GO:0071585|GO:0006874|GO:0006882|GO:0030315|GO:0071584|GO:0055085|GO:0001701|GO:0090281|GO:0046929|GO:0070509|GO:0005737|GO:0005385|GO:0019855|GO:0070574|GO:0006829|GO:0016021	211748901	chr1	211748842	-	hs|1q32.3	NM_021194	solute carrier family 30 (zinc transporter), member 1	SLC30A1	chr1:211748901-211748842	NM_021194	Hs.519469
A_33_P3362491	2.02945	1.02109	2.02945	up	FALSE	Homo sapiens 5-hydroxytryptamine (serotonin) receptor 3D, ionotropic (HTR3D), transcript variant 1, mRNA [NM_001145143]	200909	GO:0005230|GO:0034220|GO:0005886|GO:0016021|GO:0055085	183757156	chr3	183757097	+	hs|3q27.1	NM_001145143	5-hydroxytryptamine (serotonin) receptor 3D, ionotropic	HTR3D	chr3:183757097-183757156	NM_001145143	Hs.448004
A_23_P1602	-2.80184	-1.48637	2.80184	down	FALSE	Homo sapiens CDC42 effector protein (Rho GTPase binding) 2 (CDC42EP2), mRNA [NM_006779]	10435	GO:0005515|GO:0030036|GO:0005886|GO:0008360|GO:0005100|GO:0012505|GO:0005737|GO:0031334|GO:0016020|GO:0030838|GO:0032321|GO:0001515|GO:0015630|GO:0031274|GO:0007015|GO:0017049	65089805	chr11	65089746	+	hs|11q13.1	NM_006779	CDC42 effector protein (Rho GTPase binding) 2	CDC42EP2	chr11:65089746-65089805	NM_006779	Hs.343380
A_23_P26945	-3.30738	-1.72569	3.30738	down	FALSE	Homo sapiens N-acetylglucosaminidase, alpha (NAGLU), mRNA [NM_000263]	4669	GO:0045475|GO:0005975|GO:0004561|GO:0046548|GO:0060119|GO:0006027|GO:0044281|GO:0005764|GO:0007399|GO:0021680|GO:0009405|GO:0042474|GO:0007040|GO:0030203|GO:0070062|GO:0043202	40696303	chr17	40696244	+	hs|17q21.2	NM_000263	N-acetylglucosaminidase, alpha	NAGLU	chr17:40696244-40696303	NM_000263	Hs.50727
A_24_P245838	15.707	3.97333	15.707	up	FALSE	Homo sapiens mannosyl (beta-1,4-)-glycoprotein beta-1,4-N-acetylglucosaminyltransferase (MGAT3), transcript variant 1, mRNA [NM_002409]	4248	GO:0000139|GO:0016021|GO:0003830|GO:0044267|GO:0043687|GO:0018279	39888151	chr22	39888092	+	hs|22q13.1	NM_002409	mannosyl (beta-1,4-)-glycoprotein beta-1,4-N-acetylglucosaminyltransferase	MGAT3	chr22:39888092-39888151	NM_002409	Hs.276808
A_23_P68167	2.17822	1.12315	2.17822	up	FALSE	Homo sapiens cyclic nucleotide gated channel alpha 3 (CNGA3), transcript variant 1, mRNA [NM_001298]	1261	GO:0005223|GO:0046549|GO:0007603|GO:0042622|GO:0005222|GO:0031960|GO:0008022|GO:0051591|GO:0030425|GO:0007165|GO:0005737|GO:0030553|GO:0005887|GO:0005249|GO:0042391|GO:0032026|GO:0006810|GO:0043204|GO:0007601|GO:0071805|GO:0006812|GO:0015276	99015053	chr2	99014994	+	hs|2q11.2	NM_001298	cyclic nucleotide gated channel alpha 3	CNGA3	chr2:99014994-99015053	NM_001298	Hs.234785
A_32_P355396	-2.32026	-1.21429	2.32026	down	FALSE	Homo sapiens tectonin beta-propeller repeat containing 2 (TECPR2), transcript variant 1, mRNA [NM_014844]	9895	GO:0005515|GO:0006914	102968778	chr14	102968719	+	hs|14q32.31	NM_014844	tectonin beta-propeller repeat containing 2	TECPR2	chr14:102968719-102968778	NM_014844	Hs.195667
A_24_P103886	5.32363	2.41241	5.32363	up	FALSE	Homo sapiens isopentenyl-diphosphate delta isomerase 1 (IDI1), mRNA [NM_004508]	3422	GO:0006695|GO:0035634|GO:0000287|GO:0030145|GO:0044281|GO:0008299|GO:0004452|GO:0046872|GO:0050992|GO:0005829|GO:0005739|GO:0016787|GO:0005777	1086678	chr10	1086619	-	hs|10p15.3	NM_004508	isopentenyl-diphosphate delta isomerase 1	IDI1	chr10:1086678-1086619	NM_004508	Hs.283652
A_33_P3220395	2.0326	1.02333	2.0326	up	FALSE
A_23_P48561	2.99853	1.58425	2.99853	up	FALSE	Homo sapiens embryonal Fyn-associated substrate (EFS), transcript variant 1, mRNA [NM_005864]	10278	GO:0035556|GO:0017124|GO:0005737|GO:0019904|GO:0007155	23825809	chr14	23825750	-	hs|14q11.2	NM_005864	embryonal Fyn-associated substrate	EFS	chr14:23825809-23825750	NM_005864	Hs.24587
A_33_P3313889	-3.47374	-1.79649	3.47374	down	FALSE	Homo sapiens torsin family 1, member A (torsin A) (TOR1A), mRNA [NM_000113]	1861	GO:0044319|GO:0008092|GO:0005515|GO:0030133|GO:0000338|GO:0034504|GO:0030054|GO:0006200|GO:0045104|GO:1900244|GO:0005635|GO:2000008|GO:0031175|GO:0043231|GO:0030426|GO:0051787|GO:0051584|GO:0051260|GO:0006998|GO:0072321|GO:0007155|GO:0005856|GO:0030141|GO:0071712|GO:0006979|GO:0016887|GO:0030659|GO:0070062|GO:0031965|GO:0006996|GO:0048489|GO:0071763|GO:0005524|GO:0008021|GO:0061077|GO:0016020|GO:…	132575281	chr9	132575222	-	hs|9q34.11	NM_000113	torsin family 1, member A (torsin A)	TOR1A	chr9:132575281-132575222	NM_000113	Hs.534312
A_19_P00315916	2.03289	1.02353	2.03289	up	FALSE				22567443	chr18	22567384	-	hs|18q11.2				chr18:22567443-22567384
A_23_P167872	2.03294	1.02357	2.03294	up	FALSE	Homo sapiens G protein-coupled receptor 111 (GPR111), mRNA [NM_153839]	222611	GO:0007186|GO:0005886|GO:0004930|GO:0016021	47649742	chr6	47649683	+	hs|6p12.3	NM_153839	G protein-coupled receptor 111	GPR111	chr6:47649683-47649742	NM_153839	Hs.724860
A_19_P00804392	5.05545	2.33784	5.05545	up	FALSE				109599120	chr4	109599061	-	hs|4q25				chr4:109599120-109599061
A_19_P00319440	2.03233	1.02314	2.03233	up	FALSE				101397251	chr14	101397192	+	hs|14q32.2				chr14:101397192-101397251
A_33_P3278144	2.09386	1.06617	2.09386	up	FALSE	Homo sapiens ankyrin repeat domain 42 (ANKRD42), transcript variant 6, mRNA [NM_001300977]	338699	GO:1900017|GO:0051092|GO:0051059|GO:0005634	82924181	chr11	82924123	+	hs|11q14.1	NM_001300977	ankyrin repeat domain 42	ANKRD42	chr11:82924123-82924181	NM_001300977	Hs.503438
A_23_P120442	2.7823	1.47628	2.7823	up	FALSE	Homo sapiens nuclear receptor coactivator 3 (NCOA3), transcript variant 1, mRNA [NM_181659]	8202	GO:0005515|GO:0060713|GO:0060068|GO:0035257|GO:0005634|GO:0050681|GO:0032870|GO:0046966|GO:0005737|GO:0048589|GO:0030374|GO:0045618|GO:0035264|GO:0045944|GO:0046983|GO:0004871|GO:2001141|GO:0004402|GO:0070062|GO:0016922|GO:0060744|GO:0016573|GO:0003713|GO:0035624|GO:0006351|GO:0010628|GO:0047485|GO:0003682|GO:0005654|GO:0045893|GO:0030522|GO:0030521	46283689	chr20	46283630	+	hs|20q13.12	NM_181659	nuclear receptor coactivator 3	NCOA3	chr20:46283630-46283689	NM_181659	Hs.592142
A_23_P24586	-6.87349	-2.78104	6.87349	down	FALSE	Homo sapiens 1-aminocyclopropane-1-carboxylate synthase homolog (Arabidopsis)(non-functional) (ACCS), transcript variant 1, mRNA [NM_032592]	84680	GO:0009058|GO:0016847|GO:0030170|GO:0042803	44105115	chr11	44105056	+	hs|11p11.2	NM_032592	1-aminocyclopropane-1-carboxylate synthase homolog (Arabidopsis)(non-functional)	ACCS	chr11:44105056-44105115	NM_032592	Hs.126706
A_33_P3575854	-2.54224	-1.3461	2.54224	down	FALSE	Homo sapiens uncharacterized LOC642361 (LOC642361), long non-coding RNA [NR_029407]	642361		128644745	chr2	128644687	+	hs|2q14.3	NR_029407	uncharacterized LOC642361	LOC642361	chr2:128644687-128644745	NR_029407	Hs.164298
A_24_P268685	2.0308	1.02205	2.0308	up	FALSE	Homo sapiens solute carrier family 6 (neurotransmitter transporter), member 1 (SLC6A1), mRNA [NM_003042]	6529	GO:0030424|GO:0010288|GO:0005886|GO:0009986|GO:0005328|GO:0051939|GO:0007268|GO:0009636|GO:0014054|GO:0042220|GO:0055085|GO:0014074|GO:0007269|GO:0051592|GO:0016020|GO:0005887|GO:0009744|GO:0006810|GO:0032229|GO:0051260|GO:0016021|GO:0007612|GO:0032355|GO:0005332	11080521	chr3	11080462	+	hs|3p25.3	NM_003042	solute carrier family 6 (neurotransmitter transporter), member 1	SLC6A1	chr3:11080462-11080521	NM_003042	Hs.443874
A_19_P00326708	-7.55112	-2.91669	7.55112	down	FALSE	ALU6_HUMAN (P39193) Alu subfamily SP sequence contamination warning entry, partial (21%) [THC2538668]			77867679	chr4	77867620	-	hs|4q21.1				chr4:077867679-077867620
A_23_P146233	2.0243	1.01742	2.0243	up	FALSE	Homo sapiens lipoprotein lipase (LPL), mRNA [NM_000237]	4023	GO:0005515|GO:0004806|GO:0007603|GO:0005886|GO:0009409|GO:0042627|GO:0070328|GO:0044281|GO:0031225|GO:0005615|GO:0034361|GO:0019432|GO:0006633|GO:0019433|GO:0008201|GO:0070062|GO:0009986|GO:0010744|GO:0042493|GO:0005102|GO:0005576|GO:0004620|GO:0010886|GO:0004465|GO:0001523|GO:0031012|GO:0034372|GO:0034371|GO:0010890|GO:0042157|GO:0006641|GO:0034185|GO:0006644|GO:0017129	19824246	chr8	19824187	+	hs|8p21.3	NM_000237	lipoprotein lipase	LPL	chr8:19824187-19824246	NM_000237	Hs.180878
A_33_P3309804	-2.29803	-1.2004	2.29803	down	FALSE	Homo sapiens EP300 interacting inhibitor of differentiation 1 (EID1), mRNA [NM_014335]	23741	GO:0005515|GO:0035035|GO:0035034|GO:0016235|GO:0003714|GO:0005634|GO:0035065|GO:0000122|GO:0006351|GO:0030154|GO:0005737|GO:0007049|GO:0005654|GO:0045892	49172380	chr15	49172321	+	hs|15q21.1	NM_014335	EP300 interacting inhibitor of differentiation 1	EID1	chr15:49172321-49172380	NM_014335	Hs.255973
A_33_P3305458	-3.75554	-1.90902	3.75554	down	FALSE	Homo sapiens activating transcription factor 6 beta (ATF6B), transcript variant 1, mRNA [NM_004381]	1388	GO:0005515|GO:0003700|GO:0044212|GO:0035497|GO:0005634|GO:0030176|GO:0006351|GO:0030968|GO:0005622|GO:0043565|GO:0007165|GO:0032993|GO:0005789	32083106	chr6	32083047	-	hs|6p21.33	NM_004381	activating transcription factor 6 beta	ATF6B	chr6:32083106-32083047	NM_004381	Hs.42853
A_33_P3232960	2.0137	1.00985	2.0137	up	FALSE	Homo sapiens tudor domain containing 6 (TDRD6), transcript variant 1, mRNA [NM_001010870]	221400	GO:0033391|GO:0010467|GO:0005737|GO:0005783|GO:0034587|GO:0007275|GO:0043186|GO:0007283|GO:0007281	46671990	chr6	46671931	+	hs|6p12.3	NM_001010870	tudor domain containing 6	TDRD6	chr6:46671931-46671990	NM_001010870	Hs.656983
A_32_P438767	2.01438	1.01033	2.01438	up	FALSE	Homo sapiens neurogenin 2 (NEUROG2), mRNA [NM_024019]	63973	GO:0021954|GO:0070888|GO:0005634|GO:0006351|GO:0043565|GO:0051091|GO:0045165|GO:0007411|GO:0045666|GO:0045944|GO:0046983|GO:0048469|GO:0030900|GO:0001764	113435081	chr4	113435022	-	hs|4q25	NM_024019	neurogenin 2	NEUROG2	chr4:113435081-113435022	NM_024019	Hs.744415
A_33_P3229032	2.02758	1.01976	2.02758	up	FALSE	Homo sapiens C-type lectin domain family 11, member A (CLEC11A), mRNA [NM_002975]	6320	GO:0008284|GO:0005737|GO:0030246|GO:0005576|GO:0008083|GO:0005615	51228970	chr19	51228911	+	hs|19q13.33	NM_002975	C-type lectin domain family 11, member A	CLEC11A	chr19:51228911-51228970	NM_002975	Hs.512680
A_33_P3315748	2.01613	1.01159	2.01613	up	FALSE	GB			1482913	chr16	1482854	+	hs|16p13.3				chr16:001482854-001482913
A_19_P00801844	2.01786	1.01283	2.01786	up	FALSE				60610820	chr12	60610761	-	hs|12q14.1				chr12:060610820-060610761
A_23_P57417	-2.32477	-1.21709	2.32477	down	FALSE	Homo sapiens matrix metallopeptidase 11 (stromelysin 3) (MMP11), mRNA [NM_005940]	4320	GO:0005796|GO:0045599|GO:0005509|GO:0005578|GO:0005576|GO:0007275|GO:0022617|GO:0030198|GO:0030199|GO:0030574|GO:0006508|GO:0071711|GO:0008270|GO:0004222	24126332	chr22	24126273	+	hs|22q11.23	NM_005940	matrix metallopeptidase 11 (stromelysin 3)	MMP11	chr22:24126273-24126332	NM_005940	Hs.143751
A_33_P3282522	2.01999	1.01434	2.01999	up	FALSE	Homo sapiens glucosaminyl (N-acetyl) transferase family member 7 (GCNT7), mRNA [NM_080615]	140687	GO:0008375|GO:0000139|GO:0006486|GO:0016021	55071796	chr20	55071737	-	hs|20q13.31	NM_080615	glucosaminyl (N-acetyl) transferase family member 7	GCNT7	chr20:55071796-55071737	NM_080615	Hs.655916
A_23_P311616	3.11342	1.6385	3.11342	up	FALSE	Homo sapiens jumonji domain containing 6 (JMJD6), transcript variant 2, mRNA [NM_015167]	23210	GO:0005515|GO:0008380|GO:0048024|GO:0003727|GO:0070815|GO:0060041|GO:0005886|GO:0030324|GO:0003723|GO:0005634|GO:0002040|GO:0042802|GO:0007507|GO:0033746|GO:0048821|GO:0033749|GO:0004872|GO:0006397|GO:0006355|GO:0033077|GO:0070079|GO:0005506|GO:0070078|GO:0001822|GO:0005730|GO:0043654|GO:0018395|GO:0006351|GO:0042116|GO:0005654|GO:0007166|GO:0055114	74717921	chr17	74716563	-	hs|17q25.1	NM_015167	jumonji domain containing 6	JMJD6	chr17:74717921-74716563	NM_015167	Hs.514505
A_23_P415401	2.28705	1.19349	2.28705	up	FALSE	Homo sapiens Kruppel-like factor 9 (KLF9), mRNA [NM_001206]	687	GO:0010839|GO:0050847|GO:0097067|GO:0003700|GO:0005886|GO:0006357|GO:0007566|GO:0005634|GO:0003677|GO:0006351|GO:0046872|GO:0071387|GO:0005737|GO:0007623|GO:0005654	72999896	chr9	72999837	-	hs|9q21.12	NM_001206	Kruppel-like factor 9	KLF9	chr9:72999896-72999837	NM_001206	Hs.150557
A_23_P205228	-2.10991	-1.07718	2.10991	down	FALSE	Homo sapiens ATPase, Cu++ transporting, beta polypeptide (ATP7B), transcript variant 1, mRNA [NM_000053]	540	GO:0005802|GO:0005515|GO:0048471|GO:0006882|GO:0015680|GO:0005739|GO:0016323|GO:0006878|GO:0034220|GO:0015677|GO:0060003|GO:0051208|GO:0005770|GO:0005507|GO:0005524|GO:0055085|GO:0004008|GO:0007595|GO:0000139|GO:0016020|GO:0005887|GO:0008152|GO:0016023|GO:0046688|GO:0006825	52507094	chr13	52507035	-	hs|13q14.3	NM_000053	ATPase, Cu++ transporting, beta polypeptide	ATP7B	chr13:52507094-52507035	NM_000053	Hs.492280
A_23_P21324	2.0169	1.01214	2.0169	up	FALSE	Homo sapiens twist family bHLH transcription factor 2 (TWIST2), transcript variant 1, mRNA [NM_001271893]	117581	GO:0005515|GO:0005667|GO:0010838|GO:0043066|GO:0003700|GO:0008285|GO:0006366|GO:0019904|GO:0032720|GO:0005634|GO:0000122|GO:0048701|GO:0003677|GO:0001649|GO:0043392|GO:0061303|GO:0005737|GO:0045668|GO:0001076|GO:0060325|GO:0045638|GO:0003682|GO:0046983|GO:0045892	239832103	chr2	239832044	+	hs|2q37.3	NM_001271893	twist family bHLH transcription factor 2	TWIST2	chr2:239832044-239832103	NM_001271893	Hs.422585
A_33_P3259821	2.16707	1.11574	2.16707	up	FALSE	Homo sapiens dedicator of cytokinesis 9 (DOCK9), transcript variant 4, mRNA [NM_001130050]	23348	GO:0005515|GO:0008150|GO:0016020|GO:0032321|GO:0007596|GO:0007264|GO:0017048|GO:0005089|GO:0012505|GO:0005829	99512530	chr13	99512471	-	hs|13q32.3	NM_001130050	dedicator of cytokinesis 9	DOCK9	chr13:99512530-99512471	NM_001130050	Hs.596105
A_19_P00322728	2.0271	1.01942	2.0271	up	FALSE				66995334	chr5	66995275	-	hs|5q13.1				chr5:66995334-66995275
A_33_P3347201	2.02747	1.01968	2.02747	up	FALSE	Homo sapiens V-set and transmembrane domain containing 2A (VSTM2A), transcript variant 1, mRNA [NM_182546]	222008	GO:0005576	54638138	chr7	54638079	+	hs|7p11.2	NM_182546	V-set and transmembrane domain containing 2A	VSTM2A	chr7:54638079-54638138	NM_182546	Hs.731937
A_33_P3381647	5.89531	2.55957	5.89531	up	FALSE	Homo sapiens v-akt murine thymoma viral oncogene homolog 2 (AKT2), transcript variant 1, mRNA [NM_001626]	208	GO:0071156|GO:0005515|GO:0008286|GO:0032859|GO:0005886|GO:0008643|GO:0031340|GO:0005634|GO:2000147|GO:0005829|GO:0010907|GO:0060644|GO:0016301|GO:0046326|GO:0061024|GO:0045444|GO:0006006|GO:0005938|GO:0030334|GO:0032869|GO:0045725|GO:0005978|GO:0090314|GO:0006915|GO:0010748|GO:0032587|GO:0072659|GO:0005524|GO:0006417|GO:0032287|GO:0065002|GO:2001275|GO:0007165|GO:0004674|GO:0001934|GO:0032000|GO:…	40736283	chr19	40736224	-	hs|19q13.2	NM_001626	v-akt murine thymoma viral oncogene homolog 2	AKT2	chr19:40736283-40736224	NM_001626	Hs.631535
A_23_P421379	2.31344	1.21004	2.31344	up	FALSE	Homo sapiens insulin-like growth factor 2 (IGF2), transcript variant 1, mRNA [NM_000612]	3481	GO:0005515|GO:0005159|GO:0005158|GO:0050731|GO:0005615|GO:0009887|GO:0031667|GO:0007613|GO:0032355|GO:0070062|GO:2000467|GO:0007565|GO:0030168|GO:0007275|GO:0045840|GO:0038028|GO:0043085|GO:0001649|GO:0001501|GO:0005179|GO:0030546|GO:0043539|GO:0008083|GO:0044267|GO:0051146|GO:0008286|GO:0051897|GO:0008284|GO:0005886|GO:0071902|GO:0045471|GO:2000273|GO:0042104|GO:0045944|GO:0006006|GO:0031093|GO:…	2154754	chr11	2154402	-	hs|11p15.5	NM_000612	insulin-like growth factor 2	IGF2	chr11:2154754-2154402	NM_000612	Hs.272259
[truncated: 10,879 more rows]
